# Supplementary material for: Large-scale modular and uniformly thick origami-inspired adaptable and load-carrying structures
Source: Nat Commun. 2024 Mar 15;15:2353. doi: 10.1038/s41467-024-46667-0 (PMC10942996; doi:10.1038/s41467-024-46667-0)
Supplement: Supplementary file 4 — Supplementary Data 1 [file 41467_2024_46667_MOESM4_ESM.zip]

Archive with 1 entries (1 files):
- Supplementary Data 1.dwg
