# Supplementary material for: Large-scale modular and uniformly thick origami-inspired adaptable and load-carrying structures
Source: Nat Commun. 2024 Mar 15;15:2353. doi: 10.1038/s41467-024-46667-0 (PMC10942996; doi:10.1038/s41467-024-46667-0)
Supplement: Supplementary file 13 — Supplementary Code 1 [file 41467_2024_46667_MOESM13_ESM.zip]

Archive with 88 entries (86 files):
- SuppCode/FoldHis.xlsx
- SuppCode/GenerateModularOrigami.m
- SuppCode/GenerateThickYoshimuraUnitCell.m
- SuppCode/MUTO_FullBridge.gif
- SuppCode/MUTO_FullBridge.m
- SuppCode/MUTO_Section_CFold.gif
- SuppCode/MUTO_Section_CShape.m
- SuppCode/MUTO_Section_SkewedCFold.gif
- SuppCode/MUTO_Section_SkewedCShape.m
- SuppCode/MUTO_Section_YoshimuraFold.gif
- SuppCode/MUTO_Section_YoshimuraMode.m
- SuppCode/ReadMe.txt
- SuppCode/SingleVertex_D6_Kinematic_Analysis.m
- SuppCode/SingleVertex_D6_Mechanical_Analysis.m
- SuppCode/SourceCode/
- SuppCode/SourceCode/@OrigamiSolver/
- SuppCode/SourceCode/@OrigamiSolver/AddBar.m
- SuppCode/SourceCode/@OrigamiSolver/AddHinge.m
- SuppCode/SourceCode/@OrigamiSolver/AddHingeForThickPanel.m
- SuppCode/SourceCode/@OrigamiSolver/Bar_Cons.m
- SuppCode/SourceCode/@OrigamiSolver/Bar_GlobalForce.m
- SuppCode/SourceCode/@OrigamiSolver/Bar_GlobalStiffAssemble.m
- SuppCode/SourceCode/@OrigamiSolver/Bar_Strain.m
- SuppCode/SourceCode/@OrigamiSolver/Connector_GlobalForce.m
- SuppCode/SourceCode/@OrigamiSolver/Connector_Stiffness.m
- SuppCode/SourceCode/@OrigamiSolver/Contact_AssembleForceStiffness.m
- SuppCode/SourceCode/@OrigamiSolver/Contact_DerivativeZone0.m
- SuppCode/SourceCode/@OrigamiSolver/Contact_DerivativeZone1.m
- SuppCode/SourceCode/@OrigamiSolver/Contact_DerivativeZone2.m
- SuppCode/SourceCode/@OrigamiSolver/Contact_P2TDistance.m
- SuppCode/SourceCode/@OrigamiSolver/Dynamic_FrequencyAnalysis.m
- SuppCode/SourceCode/@OrigamiSolver/Dynamic_MassVector.m
- SuppCode/SourceCode/@OrigamiSolver/Dynamic_ModMforSupp.m
- SuppCode/SourceCode/@OrigamiSolver/Mesh_AnalyzeOriginalPattern.m
- SuppCode/SourceCode/@OrigamiSolver/Mesh_BarLength.m
- SuppCode/SourceCode/@OrigamiSolver/Mesh_CalculateZeroStrainFolding.m
- SuppCode/SourceCode/@OrigamiSolver/Mesh_MechanicalProperty.m
- SuppCode/SourceCode/@OrigamiSolver/Mesh_Mesh.m
- SuppCode/SourceCode/@OrigamiSolver/Mesh_NumberingForContact.m
- SuppCode/SourceCode/@OrigamiSolver/OrigamiSolver.m
- SuppCode/SourceCode/@OrigamiSolver/Plot_BarStrain.m
- SuppCode/SourceCode/@OrigamiSolver/Plot_ContactForce.m
- SuppCode/SourceCode/@OrigamiSolver/Plot_DeformedHis.m
- SuppCode/SourceCode/@OrigamiSolver/Plot_DeformedHisTemp.m
- SuppCode/SourceCode/@OrigamiSolver/Plot_DeformedShape.m
- SuppCode/SourceCode/@OrigamiSolver/Plot_DeformedShapeTemp.m
- SuppCode/SourceCode/@OrigamiSolver/Plot_Energy.m
- SuppCode/SourceCode/@OrigamiSolver/Plot_LoadAndReaction.m
- SuppCode/SourceCode/@OrigamiSolver/Plot_LoadHis.m
- SuppCode/SourceCode/@OrigamiSolver/Plot_MeshedOrigami.m
- SuppCode/SourceCode/@OrigamiSolver/Plot_UnmeshedOrigami.m
- SuppCode/SourceCode/@OrigamiSolver/Solver_Assemble.m
- SuppCode/SourceCode/@OrigamiSolver/Solver_CalcK.m
- SuppCode/SourceCode/@OrigamiSolver/Solver_Dynamics.m
- SuppCode/SourceCode/@OrigamiSolver/Solver_DynamicThermal.m
- SuppCode/SourceCode/@OrigamiSolver/Solver_LoadingChangingTemperature.m
- SuppCode/SourceCode/@OrigamiSolver/Solver_LoadingDC.m
- SuppCode/SourceCode/@OrigamiSolver/Solver_LoadingElectroThermal.m
- SuppCode/SourceCode/@OrigamiSolver/Solver_LoadingMGDCM.m
- SuppCode/SourceCode/@OrigamiSolver/Solver_LoadingNR.m
- SuppCode/SourceCode/@OrigamiSolver/Solver_ModKforSupp.m
- SuppCode/SourceCode/@OrigamiSolver/Solver_Solve.m
- SuppCode/SourceCode/@OrigamiSolver/Spr_Cons.m
- SuppCode/SourceCode/@OrigamiSolver/Spr_GlobalForce.m
- SuppCode/SourceCode/@OrigamiSolver/Spr_GlobalStiffAssemble.m
- SuppCode/SourceCode/@OrigamiSolver/Spr_Theta.m
- SuppCode/SourceCode/@OrigamiSolver/Thermal_AssembleCapacityMat.m
- SuppCode/SourceCode/@OrigamiSolver/Thermal_AssembleConductMat.m
- SuppCode/SourceCode/@OrigamiSolver/Thermal_ConvertCreaseHeat2NodeHeat.m
- SuppCode/SourceCode/@OrigamiSolver/Thermal_NewPanel2NewBar.m
- SuppCode/SourceCode/@OrigamiSolver/Thermal_SolveTemperature.m
- SuppCode/SourceCode/@OrigamiSolver/Thermal_Timoshenko.m
- SuppCode/SourceCode/@OrigamiSolver/Thermal_UpdateRotZeroStrain.m
- SuppCode/SourceCode/ControllerChangingTemperature.m
- SuppCode/SourceCode/ControllerDCLoading.m
- SuppCode/SourceCode/ControllerDynamics.m
- SuppCode/SourceCode/ControllerElectroThermalFolding.m
- SuppCode/SourceCode/ControllerFrequencyAnalysis.m
- SuppCode/SourceCode/ControllerMGDCMLoading.m
- SuppCode/SourceCode/ControllerNRLoading.m
- SuppCode/SourceCode/ControllerSelfFolding.m
- SuppCode/SourceCode/GenerateMiuraBridge.m
- SuppCode/SourceCode/GenerateMiuraSheet.m
- SuppCode/SourceCode/GenerateMiuraTube.m
- SuppCode/SourceCode/GenerateTMPSheet.m
- SuppCode/SourceCode/GenerateYoshimuraSheet.m
- SuppCode/SingleVertex_D10_Kinematic_Analysis.m
- ReadMe.txt
