# Supplementary material for: Large-scale modular and uniformly thick origami-inspired adaptable and load-carrying structures
Source: Nat Commun. 2024 Mar 15;15:2353. doi: 10.1038/s41467-024-46667-0 (PMC10942996; doi:10.1038/s41467-024-46667-0)
Supplement: Supplementary file 13 — Supplementary Code 1 [file 41467_2024_46667_MOESM13_ESM.zip › SuppCode/FoldHis.xlsx]

## Sheet: Sheet1
0	0	0	0	0	0
0.125596	0.125596	0.125599	0.125599	0.0888668	0.0888667
0.250798	0.250798	0.250801	0.250801	0.177806	0.177806
0.375212	0.375212	0.375215	0.375215	0.266877	0.266877
0.498455	0.498454	0.498458	0.498458	0.356132	0.356132
0.620157	0.620157	0.62016	0.62016	0.445611	0.445611
0.739967	0.739967	0.739971	0.739971	0.535333	0.535333
0.857563	0.857563	0.857567	0.857567	0.6253	0.6253
0.972653	0.972653	0.972657	0.972657	0.715493	0.715493
1.08499	1.08499	1.08499	1.08499	0.805875	0.805875
1.19436	1.19436	1.19436	1.19436	0.896396	0.896396
1.30061	1.30061	1.30062	1.30062	0.986993	0.986993
1.40366	1.40366	1.40366	1.40366	1.0776	1.0776
1.50344	1.50344	1.50345	1.50345	1.16816	1.16816
1.59998	1.59998	1.59998	1.59998	1.2586	1.2586
1.69331	1.69332	1.69332	1.69332	1.34889	1.34889
