# Supplementary material for: Large-scale modular and uniformly thick origami-inspired adaptable and load-carrying structures
Source: Nat Commun. 2024 Mar 15;15:2353. doi: 10.1038/s41467-024-46667-0 (PMC10942996; doi:10.1038/s41467-024-46667-0)
Supplement: Supplementary file 13 — Supplementary Code 1 [file 41467_2024_46667_MOESM13_ESM.zip › SuppCode/SingleVertex_D6_Kinematic_Analysis.m]

%% Single Vertex Kinematical Animation
clear all
close all
clc

% This is the value we used to generate the Yoshimura vertex
sectorAngle=[0.25*pi,0.5*pi,0.25*pi,0.25*pi,0.5*pi,0.25*pi];
foldAngle=[-0.2*pi,0.2*pi,0.2*pi,-0.2*pi,0.2*pi,0.2*pi];
t=[0.2,0,-0.2,0.2,0,-0.2];


%% Compute the folding angle using analytical solution
totalPoint=500;
phi=zeros(totalPoint,1);
rho=zeros(totalPoint,1);
for i=1:totalPoint
    phi(i)=(i-1)*pi/totalPoint;
    rho(i)=2*atan(cos(45/180*pi)*tan(phi(i)/2));
end

foldAngleAnalytical=zeros(totalPoint,6);
foldAngleAnalytical(:,1)=-rho;
foldAngleAnalytical(:,2)=phi;
foldAngleAnalytical(:,3)=phi;
foldAngleAnalytical(:,4)=-rho;
foldAngleAnalytical(:,5)=phi;
foldAngleAnalytical(:,6)=phi;

%% Bifurcation analysis 1 (analytical folding)
S=zeros(totalPoint,6);
for i=1:totalPoint

    T=ConstraintFunc(sectorAngle,foldAngleAnalytical(i,:)',t);    
    D=DiffConstraintFunc(sectorAngle,foldAngleAnalytical(i,:)',t,1*10^-6);    
    S(i,:)=svd(D)';

    if i==250
        draw(sectorAngle,foldAngleAnalytical(i,:)',t)
    end

    % [L,V,R]=svd(D);
    % t=1;
    
end

figure
hold on
for i=1:6
    plot(phi,S(:,i));
end


%% Bifurcation analysis 2
% Yoshimura Folding Target from Mechanical Analysis
foldTarget=readtable('FoldHis.xlsx');
foldTarget=table2array(foldTarget);
foldTarget(:,[1,5])=foldTarget(:,[5,1]);
foldTarget(:,[4,6])=foldTarget(:,[6,4]);
foldTarget(:,[1,4])=-foldTarget(:,[1,4]);
% Some permutation is needed to convert the data format

S=zeros(16,6);
for i=1:16

    T=ConstraintFunc(sectorAngle,foldTarget(i,:)',t);    
    D=DiffConstraintFunc(sectorAngle,foldTarget(i,:)',t,1*10^-6);    
    S(i,:)=svd(D)';

end

figure
hold on
for i=1:6
    plot(1:16,S(:,i));
end

%% This function computee the derivative of constraint function
% Because of the structure of D-H transformation matrix, we just need to
% compute the top 3 rows
function D=DiffConstraintFunc(sectorAngle,foldAngle,a,h)

    T=ConstraintFunc(sectorAngle,foldAngle,a);
    
    D=zeros(12,6); 
    % Numerical derivation of the constraint matrix this is a 12 by 6 
    % matrix, as we have 12 constraint equation and 6 variable

    for j=1:6
        tempFoldAngle1=foldAngle;
        tempFoldAngle2=foldAngle;

        tempFoldAngle1(j)=foldAngle(j)+h;
        tempFoldAngle2(j)=foldAngle(j)-h;

        T1=ConstraintFunc(sectorAngle,tempFoldAngle1,a);
        T2=ConstraintFunc(sectorAngle,tempFoldAngle2,a);

        Dmat=(T2(1:3,:)-T1(1:3,:))/2/h;

        Dmat=reshape(Dmat,12,1);
        D(:,j)=Dmat;

    end

end

%% This function computes the constraint function's value
% When the output value gives an zero matrix, we know that the constriant
% is met

function T=ConstraintFunc(sectorAngle,foldAngle,a)
    tempT=[1 0 0 0;
           0 1 0 0;
           0 0 1 0;
           0 0 0 1];
    
    for i=1:6
        tempT=tempT*Tmat(sectorAngle(i),foldAngle(i),a(i),0); 
        % This is the main crease vector 
    end
    
    T=tempT-eye(4);
end


%% D-H transformation function
function T=Tmat(alpha,theta,a,d)

    T=[cos(theta)  -sin(theta)*cos(alpha)  sin(theta)*sin(alpha)    a*cos(theta);
       sin(theta)  cos(theta)*cos(alpha)   -cos(theta)*sin(alpha)   a*sin(theta);
       0           sin(alpha)              cos(alpha)               d;
       0           0                       0                        1];
    
end


%% Plot the geometry of vertex
function draw(sectorAngle,foldAngle,a)

    e0=zeros(3,3);
    e1=zeros(3,3);
    e2=zeros(3,3);

    e3=zeros(3,3);
    e4=zeros(3,3);
    e5=zeros(3,3);
    
    tempT=[1 0 0 0;
           0 1 0 0;
           0 0 1 0;
           0 0 0 1];
    
    tempT1=tempT*Tmat(0,0,0,1);
    tempT2=tempT*Tmat(sectorAngle(1),0,0,0)*Tmat(0,0,0,1);
    
    e1(:,1)=tempT1(1:3,4);
    e2(:,1)=tempT2(1:3,4);
    
    figure
    hold on
    view(135,45)
    set(gca,'DataAspectRatio',[1 1 1]);
    axis([-1.5, 1.5, -1.5, 1.5, -1.5, 1.5]);

    for i=1:6
    
        avalue=a(1);
        if i==2
            tempT3=tempT*Tmat(0,foldAngle(i),-avalue,0)*Tmat(0,0,0,1);
            tempT4=tempT*Tmat(sectorAngle(i),foldAngle(i),-avalue,0)*Tmat(0,0,0,1);
            tempT5=tempT*Tmat(0,foldAngle(i),-avalue,0);
        elseif i==5
            tempT3=tempT*Tmat(0,foldAngle(i),-avalue,0)*Tmat(0,0,0,1);
            tempT4=tempT*Tmat(sectorAngle(i),foldAngle(i),-avalue,0)*Tmat(0,0,0,1);
            tempT5=tempT*Tmat(0,foldAngle(i),-avalue,0);
        else
            tempT3=tempT*Tmat(0,foldAngle(i),0,0)*Tmat(0,0,0,1);
            tempT4=tempT*Tmat(sectorAngle(i),foldAngle(i),0,0)*Tmat(0,0,0,1);
            tempT5=tempT;
        end
    

        tempT2=tempT*Tmat(0,foldAngle(i),a(i),0)*Tmat(0,0,0,1);
        tempT=tempT*Tmat(sectorAngle(i),foldAngle(i),a(i),0);      
        tempT1=tempT*Tmat(0,0,0,1);    

    
        % node of one facet panel
        e0(:,i+1)=tempT(1:3,4);
        e1(:,i+1)=tempT1(1:3,4);
        e2(:,i+1)=tempT2(1:3,4);
    
        % node of another facet panel
        e3(:,i+1)=tempT3(1:3,4);
        e4(:,i+1)=tempT4(1:3,4);
        e5(:,i+1)=tempT5(1:3,4);
    
    
        % Facet Panels
        patch([e0(1,i+1),e1(1,i+1),e2(1,i+1)], ...
          [e0(2,i+1),e1(2,i+1),e2(2,i+1)], ...
          [e0(3,i+1),e1(3,i+1),e2(3,i+1)],'yellow')
    
        patch([e3(1,i+1),e4(1,i+1),e5(1,i+1)], ...
          [e3(2,i+1),e4(2,i+1),e5(2,i+1)], ...
          [e3(3,i+1),e4(3,i+1),e5(3,i+1)],'yellow')


        % Side Panels
        patch([e0(1,i+1),e2(1,i+1),e3(1,i+1),e5(1,i+1)], ...
          [e0(2,i+1),e2(2,i+1),e3(2,i+1),e5(2,i+1)], ...
          [e0(3,i+1),e2(3,i+1),e3(3,i+1),e5(3,i+1)],'yellow')

        % Side Panels
        patch([e1(1,i+1),e2(1,i+1),e3(1,i+1),e4(1,i+1)], ...
          [e1(2,i+1),e2(2,i+1),e3(2,i+1),e4(2,i+1)], ...
          [e1(3,i+1),e2(3,i+1),e3(3,i+1),e4(3,i+1)],'yellow')

        % Side Panels
        patch([e0(1,i+1),e1(1,i+1),e4(1,i+1),e5(1,i+1)], ...
          [e0(2,i+1),e1(2,i+1),e4(2,i+1),e5(2,i+1)], ...
          [e0(3,i+1),e1(3,i+1),e4(3,i+1),e5(3,i+1)],'yellow')
    
    end

end
