# Supplementary material for: Large-scale modular and uniformly thick origami-inspired adaptable and load-carrying structures
Source: Nat Commun. 2024 Mar 15;15:2353. doi: 10.1038/s41467-024-46667-0 (PMC10942996; doi:10.1038/s41467-024-46667-0)
Supplement: Supplementary file 13 — Supplementary Code 1 [file 41467_2024_46667_MOESM13_ESM.zip › SuppCode/SourceCode/@OrigamiSolver/AddBar.m]

%% This function adds a bar to the origami model

function AddBar(obj,n1,n2,BarArea,L)

    currentBarNum=size(obj.barType);
    currentBarNum=max(currentBarNum);

    obj.barType(currentBarNum+1,:)=1;
    obj.barConnect(currentBarNum+1,:)=[n1,n2];
    obj.barArea(currentBarNum+1,:)=BarArea;
    obj.barLength(currentBarNum+1,:)=L;

    obj.sprK(currentBarNum+1,:)=0;
    obj.sprIJKL(currentBarNum+1,:)=[0,0,0,0];
    obj.currentSprZeroStrain(currentBarNum+1,:)=0;


end
