# Supplementary material for: Large-scale modular and uniformly thick origami-inspired adaptable and load-carrying structures
Source: Nat Commun. 2024 Mar 15;15:2353. doi: 10.1038/s41467-024-46667-0 (PMC10942996; doi:10.1038/s41467-024-46667-0)
Supplement: Supplementary file 13 — Supplementary Code 1 [file 41467_2024_46667_MOESM13_ESM.zip › SuppCode/SourceCode/@OrigamiSolver/Bar_Strain.m]

%% Calculate the strain of bars
% The fuction calculate the strains of bars when given the deformation
% information of the structures.
%
% Input: 
%       U: current deformation field;
%       barArea: area of bars;
%       barLength: length of bars;
%       barConnect: the two nodal number of bars;
%       newNode: nodal coordinates of meshed origami;
% Output: 
%       Ex: the strain vector of the bar elements;
%

function [Ex]=Bar_Strain (obj,U,newNode,barArea,barConnect,barLength)

    Ex=zeros(size(barArea));
    A=size(barArea);
    N=A(1);
    
    %% Non-vectorized Version
    
%     for i=1:N
%         node1=barConnect(i,1);
%         node2=barConnect(i,2);
%         iden=eye(3);
%         tempU=[U(node1,:)';U(node2,:)'];
% 
%         B1=1/(barLength(i)^2)*[-(newNode(node2,:)-newNode(node1,:)) (newNode(node2,:)-newNode(node1,:)) ];
%         B2=1/(barLength(i)^2)*[iden -iden;-iden iden];
%         Ex(i)=B1*tempU+0.5*tempU'*B2*tempU;
%     end
    
    %% Vectorized Version
    
    NodeIndex1=barConnect(:,1);
    NodeIndex2=barConnect(:,2);
    
    node1=newNode(NodeIndex1,:);
    node2=newNode(NodeIndex2,:);
    
    B1n=(1./(barLength.*barLength)).*[-(node2-node1) (node2-node1)];  
    
    iden=eye(3);
    idenMat=[iden -iden; -iden iden];
    
    Utemp=[U(NodeIndex1,:)';U(NodeIndex2,:)'];     
    B2Utemp=(1./(barLength.*barLength)).*(idenMat*Utemp)';  
    Ex=dot(B1n,Utemp',2)+0.5*dot(B2Utemp,Utemp',2);
    
end
