# Supplementary material for: Large-scale modular and uniformly thick origami-inspired adaptable and load-carrying structures
Source: Nat Commun. 2024 Mar 15;15:2353. doi: 10.1038/s41467-024-46667-0 (PMC10942996; doi:10.1038/s41467-024-46667-0)
Supplement: Supplementary file 13 — Supplementary Code 1 [file 41467_2024_46667_MOESM13_ESM.zip › SuppCode/SourceCode/@OrigamiSolver/Connector_GlobalForce.m]

%% Connector Assemble Forces
% This function calcualte the internal forces of connector elements

function connectorF = Connector_GlobalForce(obj,currentU,newNode,connectorK,connectorNode)

    A=size(connectorNode);
    connectorNum=A(1);
    
    A=size(currentU);
    NodeNum=A(1);
    
    connectorF=zeros(3*NodeNum,1);
    
    for i=1:connectorNum
        index1=connectorNode(i,1);
        index2=connectorNode(i,2);
        
        node1=newNode(index1,:)+currentU(index1,:);
        node2=newNode(index2,:)+currentU(index2,:);        

        connectorF(3*index1-2:3*index1)=connectorK*(node1'-node2');
        connectorF(3*index2-2:3*index2)=connectorK*(node2'-node1');        
    end
end
