# Supplementary material for: Large-scale modular and uniformly thick origami-inspired adaptable and load-carrying structures
Source: Nat Commun. 2024 Mar 15;15:2353. doi: 10.1038/s41467-024-46667-0 (PMC10942996; doi:10.1038/s41467-024-46667-0)
Supplement: Supplementary file 13 — Supplementary Code 1 [file 41467_2024_46667_MOESM13_ESM.zip › SuppCode/SourceCode/@OrigamiSolver/Dynamic_ModMforSupp.m]

%% Addjust mass matrix for support

function Mwsupp=Dynamic_ModMforSupp(obj,M,Supp)
    Mwsupp=M;
    A=size(Supp);
    SuppSize=A(1);
    A=size(M);
    N=A(1);
    for i=1:SuppSize
        TempNodeNum=Supp(i,1);
        if Supp(i,2)==1
            Mvv=0;
            Mwsupp(TempNodeNum*3-2,1:N)=zeros(1,N);
            Mwsupp(1:N,TempNodeNum*3-2)=zeros(N,1);
            Mwsupp(TempNodeNum*3-2,TempNodeNum*3-2)=Mvv;

        end
        if Supp(i,3)==1
            Mvv=0;
            Mwsupp(TempNodeNum*3-1,1:N)=zeros(1,N);
            Mwsupp(1:N,TempNodeNum*3-1)=zeros(N,1);
            Mwsupp(TempNodeNum*3-1,TempNodeNum*3-1)=Mvv;

        end
        if Supp(i,4)==1
            Mvv=0;
            Mwsupp(TempNodeNum*3,1:N)=zeros(1,N);
            Mwsupp(1:N,TempNodeNum*3)=zeros(N,1);
            Mwsupp(TempNodeNum*3,TempNodeNum*3)=Mvv;

        end    
    end
end
