# Supplementary material for: Large-scale modular and uniformly thick origami-inspired adaptable and load-carrying structures
Source: Nat Commun. 2024 Mar 15;15:2353. doi: 10.1038/s41467-024-46667-0 (PMC10942996; doi:10.1038/s41467-024-46667-0)
Supplement: Supplementary file 13 — Supplementary Code 1 [file 41467_2024_46667_MOESM13_ESM.zip › SuppCode/SourceCode/@OrigamiSolver/Mesh_BarLength.m]

%% Calculate the bar length 
%
% Input:
%       newNode: the nodal coordinates of nodes after meshing;
%       barConnect: the two nodal number of each bars;
% Output: 
%       barLength: length of each bars;
%

function Mesh_BarLength(obj)
    A=size(obj.barConnect);
    barNum=A(1);
    obj.barLength=zeros(5,1);
    for i=1:barNum
        obj.barLength(i)=norm(obj.newNode(obj.barConnect(i,1),:)-...
            obj.newNode(obj.barConnect(i,2),:));
    end
end
