# Supplementary material for: Large-scale modular and uniformly thick origami-inspired adaptable and load-carrying structures
Source: Nat Commun. 2024 Mar 15;15:2353. doi: 10.1038/s41467-024-46667-0 (PMC10942996; doi:10.1038/s41467-024-46667-0)
Supplement: Supplementary file 13 — Supplementary Code 1 [file 41467_2024_46667_MOESM13_ESM.zip › SuppCode/SourceCode/@OrigamiSolver/Plot_LoadHis.m]

%% Plot the loading history
%
% The function plot the force-displacement curve. Various displacement
% quantities can be used for the plotting. Please double check the setup.
%
% Input:
%       loadHis: loading history;
%       UhisLoading: deformation history of the loading process;
%

function Plot_LoadHis(obj,loadHis,UhisLoading)

A=size(UhisLoading);
IncreStep=A(1);
UhisLoadingContract=zeros(IncreStep,1);
for i=1:IncreStep
    tempU=squeeze(UhisLoading(i,:,:));
    %tempU1=zeros(1,3);
    %tempU1(1,:)=Uhis(1,46,:);
    UhisLoadingContract(i)=norm(tempU);    
    %UhisLoading(i)=tempU(6,3);
end
% Plot Dots
figure
set(gcf, 'color', 'white');
set(gcf,'position',[obj.x0,obj.y0,obj.width,obj.height])
plot(UhisLoadingContract,loadHis,'--o');xlabel('Displacement History');ylabel('Load History');
