# Supplementary material for: Large-scale modular and uniformly thick origami-inspired adaptable and load-carrying structures
Source: Nat Commun. 2024 Mar 15;15:2353. doi: 10.1038/s41467-024-46667-0 (PMC10942996; doi:10.1038/s41467-024-46667-0)
Supplement: Supplementary file 13 — Supplementary Code 1 [file 41467_2024_46667_MOESM13_ESM.zip › SuppCode/SourceCode/@OrigamiSolver/Plot_MeshedOrigami.m]

%% Plot the generated meshing of origami
%
% This funciton plots the origami after the meshing is generated. It is
% used for inspection and check the numbering system;
%
% Input:
%       viewControl: general control for plotting;
%       newNode: nodal coordinates of the generated mesh;
%       newPanel: panel setup for the new mesh;
%       barConnect: connectivity of bar elements
%

function Plot_MeshedOrigami(obj)

    figure
    H=plot3(obj.newNode(:,1)',obj.newNode(:,2)',obj.newNode(:,3)','.');
    hold on;
    view(obj.viewAngle1,obj.viewAngle2); 
    set(gcf, 'color', 'white');
    set(gcf,'position',[obj.x0,obj.y0,obj.width,obj.height])
    set(gca,'DataAspectRatio',[1 1 1]);
    
    A=size(obj.displayRange);
    if A(1)==1    
        axis([-obj.displayRangeRatio*obj.displayRange ... 
        obj.displayRange -obj.displayRangeRatio*obj.displayRange ... 
        obj.displayRange -obj.displayRangeRatio*obj.displayRange ...
        obj.displayRange]);
    else
        axis(obj.displayRange);
    end
    

    % Number Dots
    A=size(obj.newNode);
    N=A(1);
    Sequence{1}='0';
    for i=1:N
        Sequence{i}=num2str(i);
    end
    if obj.showNumber==1
        text(obj.newNode(:,1)',obj.newNode(:,2)',obj.newNode(:,3)',Sequence);
    end
    A=size(obj.barConnect);
    N=A(1);
    if obj.showNumber==1
        for i=1:N
            x=0.5*(obj.newNode(obj.barConnect(i,1),1)+obj.newNode(obj.barConnect(i,2),1));
            y=0.5*(obj.newNode(obj.barConnect(i,1),2)+obj.newNode(obj.barConnect(i,2),2));
            z=0.5*(obj.newNode(obj.barConnect(i,1),3)+obj.newNode(obj.barConnect(i,2),3));
            text(x,y,z,num2str(i),'Color','blue');
        end
    end
    % Plot Panels
    B=size(obj.newPanel);
    FaceNum=B(2);
    for i=1:FaceNum
        tempPanel=cell2mat(obj.newPanel(i));
        patch('Vertices',obj.newNode,'Faces',tempPanel,...
            'EdgeColor',[0.5 0.5 0.5],...
            'FaceColor',obj.faceColorNumbering, ...
            'FaceAlpha',obj.faceAlphaNumbering);
    end
    % Plot bars
    if obj.plotBars==1
        barNum=size(obj.barConnect);
        barNum=barNum(1);
        for j=1:barNum
            node1=obj.newNode(obj.barConnect(j,1),:);
            node2=obj.newNode(obj.barConnect(j,2),:);
            line([node1(1),node2(1)],...
                 [node1(2),node2(2)],...
                 [node1(3),node2(3)],'Color',[0.5 0.5 0.5]);
        end
    end
end
