# Supplementary material for: Large-scale modular and uniformly thick origami-inspired adaptable and load-carrying structures
Source: Nat Commun. 2024 Mar 15;15:2353. doi: 10.1038/s41467-024-46667-0 (PMC10942996; doi:10.1038/s41467-024-46667-0)
Supplement: Supplementary file 13 — Supplementary Code 1 [file 41467_2024_46667_MOESM13_ESM.zip › SuppCode/SourceCode/@OrigamiSolver/Solver_DynamicThermal.m]

%% Solver for dynamic electro-thermal folding 
%


function [U,UhisThermal,energyHisThermal,temperatureHistory,...
            rotTargetZeroStrain,sprTargetZeroStrain]=...
            Solver_DynamicThermal(obj,dynamicThermal)    
        
    % load the crrent information of the system
    U=obj.currentU;
    q=obj.currentQ;
    T=obj.currentT;   
    
    nodeNum=size(U);
    nodeNum=nodeNum(1);  
    
    [thermalMat]=obj.Thermal_AssembleConductMat(dynamicThermal,U);
    [capacityMat]=obj.Thermal_AssembleCapacityMat(dynamicThermal,U);

    qLoad=obj.Thermal_ConvertCreaseHeat2NodeHeat(dynamicThermal.targetCreaseHeating);
        
    % set up storage matrix
    temperatureHistory=zeros(nodeNum,dynamicThermal.thermalStep);
    UhisThermal=zeros(dynamicThermal.thermalStep,nodeNum,3);
    energyHisThermal=zeros(dynamicThermal.thermalStep,4);

    % set up storage matrix for stress/nodal force/strain
    dynamicThermal.FnodalHis=zeros(dynamicThermal.thermalStep,3);
    
    for i=1:dynamicThermal.thermalStep
            
        % linearly increment of input energy
        qtemp=i/dynamicThermal.thermalStep*qLoad+q;
        
        A=size(thermal.roomTempNode);
        Nrt=A(1);

        % Solve for the temperature profile
        [T,indexArray]=obj.Thermal_SolveTemperature(...
            qtemp,thermalMat,nodeNum,thermal);
        
        temperatureHistory(indexArray,i)=T(1:(nodeNum-Nrt));
        temperatureHistory(thermal.roomTempNode,i)=obj.RT*ones(Nrt,1);
        T=temperatureHistory(:,i);
                
        targetRot = obj.Thermal_UpdateRotZeroStrain(T,thermal);
        
        % set up the self folding process
        selfFold=ControllerSelfFolding;
        selfFold.supp=thermal.supp;
        selfFold.suppElastic=thermal.suppElastic;
        selfFold.nonRigidSupport=thermal.nonRigidSupport;
        selfFold.increStep=thermal.increStep;
        selfFold.tol=thermal.tol;
        selfFold.iterMax=thermal.iterMax;
        selfFold.plotOpen=0;
        selfFold.videoOpen=0;

        selfFold.targetRotZeroStrain = targetRot + obj.currentRotZeroStrain;        
        
        [U,UhisAssemble,strainEnergyAssemble,...
            sprTargetZeroStrain,rotTargetZeroStrain]=...
            Solver_Assemble(obj,selfFold);
        
        energyHisThermal(i,:)=squeeze(...
            strainEnergyAssemble(thermal.increStep,:)); 
        obj.currentU=U;   
        UhisThermal(i,:,:)=U;

        % update the thermal matrix for next step
        [thermalMat]=obj.Thermal_AssembleConductMat(thermal,U);

    end    
    obj.currentQ=qLoad+q;
end
