# Supplementary material for: Large-scale modular and uniformly thick origami-inspired adaptable and load-carrying structures
Source: Nat Commun. 2024 Mar 15;15:2353. doi: 10.1038/s41467-024-46667-0 (PMC10942996; doi:10.1038/s41467-024-46667-0)
Supplement: Supplementary file 13 — Supplementary Code 1 [file 41467_2024_46667_MOESM13_ESM.zip › SuppCode/SourceCode/@OrigamiSolver/Solver_LoadingNR.m]

%% Newton-Raphson solver for loading
%
% This code is the Newton-Raphson sovler for loading the structure. The
% NR solve cannot capture snap-through behaviors of the system. But this
% algorithm is more stable to capture the self-contact of structure.
%
% Input:
%       panel0: the oringal panel information before meshing;
%       newNode2OldNode: mapping between the new node to the old node;
%       oldCreaseNum: total number of creases before meshing;
%       newNode: the new nodal coordinates;
%       barConnect: the two nodal coordinates of bar;
%       barType: the type of bars;
%       barArea: the area of each bar;
%       barLength: the length of each bar;
%       sprIJKL: the connectivity of each spring element;
%       sprK: the spring stiffness of each spring element;
%       sprTargetZeroStrain: the target folding stress free position;
%       creaseRef: mapping between the new bar elements to the old creases;
%       load: the applied load;
%       supportInfo: support information;
%       U: current deformation field;
%       loadConstant: loading constant to control the solver;
%       modelGeometryConstant: geometrical constant of origami;
%       modelMechanicalconstant: mechanical constat of origami;
% Output:
%       U: current diformation field;
%       UhisLoading: the history of deformation field;
%       loadHis: the applied load history;
%       strainEnergyLoading: the strain energy history;
%       nodeForce: nodal force vector;
%       loadForce: load force vector;
%       contactForce: contact force vector;
%

function [U,UhisLoading,loadHis,strainEnergyLoading,...
    nodeForce,loadForce,contactForce]=Solver_LoadingNR(obj,nr)

    increStep=nr.increStep;
    tol=nr.tol;
    iterMax=nr.iterMax;
    
    supp=nr.supp;
    load=nr.load;   
    nonRigidSupport=nr.nonRigidSupport;
    suppElastic=nr.suppElastic;    
    
    loadHis=zeros(increStep,1);

    U=obj.currentU;
    A=size(U);
    Num=A(1);
    Num2=A(2);
    UhisLoading=zeros(increStep,Num,Num2);
    strainEnergyLoading=zeros(increStep,4);
    fprintf('Loading Analysis Start');
    
    % Set up storage matrix for stress, strain, nodal force
    A=size(obj.barArea);
    barNum=A(1);
    nr.FnodalHis=zeros(nr.increStep,Num,Num2);
    nr.barSxHis=zeros(nr.increStep,barNum);
    nr.barExHis=zeros(nr.increStep,barNum);
    nr.sprMHis=zeros(nr.increStep,barNum);
    nr.sprRotHis=zeros(nr.increStep,barNum);

    newNodeNum = size(obj.newNode);
    newNodeNum = newNodeNum(1);
    currentAppliedForce=zeros(3*newNodeNum,1);    
    for i=1:newNodeNum
        currentAppliedForce(3*(i-1)+1:3*i) = obj.currentAppliedForce(i,:);
    end  
    
        
    
    % Assemble the load vector
    A=size(load);
    LoadSize=A(1);
    LoadVec=zeros(3*Num,1);
    for i=1:LoadSize
        TempNodeNum=(load(i,1));
        LoadVec(TempNodeNum*3-2)=load(i,2);
        LoadVec(TempNodeNum*3-1)=load(i,3);
        LoadVec(TempNodeNum*3-0)=load(i,4);
    end
    pload=LoadVec;

    for i=1:increStep
        step=1;
        R=1;
        lambda=i;
        fprintf('Icrement = %d\n',i);
        
        % for the storage of input
        Tload=zeros(Num,Num2);
        Sx=zeros(barNum,1);
        Ex=zeros(barNum,1);
        M=zeros(barNum,1);
        theta=zeros(barNum,1);        
        
        
        while and(step<iterMax,R>tol)
            [Ex]=obj.Bar_Strain(U,obj.newNode,obj.barArea,...
                obj.barConnect,obj.barLength);
            [theta]=obj.Spr_Theta(U,obj.sprIJKL,obj.newNode);
            [Sx,C]=obj.Bar_Cons(obj.barType,Ex,obj.panelE,obj.creaseE);
            [M,sprKadj]=obj.Spr_Cons(obj.currentSprZeroStrain,theta,...
                obj.sprK,obj.creaseRef,obj.oldCreaseNum,...
                obj.panelInnerBarStart,obj.sprIJKL,obj.newNode,...
                U,obj.compliantCreaseOpen);
            [Kbar]=obj.Bar_GlobalStiffAssemble(U,Sx,C,obj.barArea,...
                obj.barLength,obj.barConnect,obj.newNode);
            [Tbar]=obj.Bar_GlobalForce(U,Sx,C,obj.barArea,...
                obj.barLength,obj.barConnect,obj.newNode);
            [Kspr]=obj.Spr_GlobalStiffAssemble(U,M,obj.sprIJKL,...
                sprKadj,obj.newNode);
            [Tspr]=obj.Spr_GlobalForce(U,M,obj.sprIJKL,...
                sprKadj,obj.newNode);
            
            if obj.contactOpen==1
                [Tcontact,Kcontact]=obj.Contact_AssembleForceStiffness(...
                    obj.panel0,obj.newNode2OldNode,obj.newNode,...
                    U,obj.ke,obj.d0edge,obj.d0center,...
                    obj.centerNodeStart,obj.compliantCreaseOpen);
                Tload=-(Tbar+Tspr+Tcontact);
                unLoad=currentAppliedForce+lambda*LoadVec-Tbar-Tspr-Tcontact; 
                K=Kbar+Kspr+Kcontact; 
            else
                Tload=-(Tbar+Tspr);
                K=Kbar+Kspr;   
                unLoad=currentAppliedForce+lambda*LoadVec-Tbar-Tspr; 
            end
            
            if obj.connectorOpen==1
                Tconnector=obj.Connector_GlobalForce(U, obj.newNode, obj.connectorK, obj.connectorNode);
                Kconnector=obj.Connector_Stiffness(U, obj.newNode, obj.connectorK, obj.connectorNode);           
                
                K=K+Kconnector;
                Tload=Tload-Tconnector;
                unLoad=unLoad-Tconnector;
            end
            
            [K,unLoad]=obj.Solver_ModKforSupp(K,supp,unLoad,nonRigidSupport,suppElastic,U);
            K=sparse(K);
                        
            dUtemp=(K\unLoad);
            for j=1:Num
                U((j),:)=U((j),:)+dUtemp(3*j-2:3*j)';
            end
            R=norm(dUtemp);
            if obj.contactOpen==1
                fprintf('    Iteration = %d, R = %e, Tcontact = %e\n',step,R,norm(Tcontact));
            else
                fprintf('    Iteration = %d, R = %e\n',step,R);
            end
            step=step+1;        
        end
        
        % Store the loading history
        Tload=reshape(Tload,Num2,Num)';
        % Tload=reshape(Tspr,Num2,Num)'; % Only track the rotational spring forces
        nr.FnodalHis(i,:,:)=Tload;
        nr.barSxHis(i,:)=Sx;
        nr.barExHis(i,:)=Ex;
        nr.sprMHis(i,:)=M;
        nr.sprRotHis(i,:)=theta;
        
        % The following part is used to calculate output information
        UhisLoading(i,:,:)=U;
        loadHis(i)=lambda*norm(LoadVec); 
        %loadHis(i)=lambda;
        A=size(theta);
        N=A(1);
        for j=1:N
            if obj.barType(j)==5
                strainEnergyLoading(i,2)=strainEnergyLoading(i,2)+...
                    0.5*obj.sprK(j)*(obj.currentSprZeroStrain(j)-theta(j))^2;
                strainEnergyLoading(i,3)=strainEnergyLoading(i,3)+...
                    0.5*obj.barArea(j)*obj.panelE*(Ex(j))^2*obj.barLength(j);
            elseif  obj.barType(j)==1
                strainEnergyLoading(i,1)=strainEnergyLoading(i,1)+...
                    0.5*obj.sprK(j)*(obj.currentSprZeroStrain(j)-theta(j))^2;
                strainEnergyLoading(i,3)=strainEnergyLoading(i,3)+...
                    0.5*obj.barArea(j)*obj.panelE*(Ex(j))^2*obj.barLength(j);
            else
                if obj.sprIJKL(j,1)==0
                else
                    strainEnergyLoading(i,1)=strainEnergyLoading(i,1)+...
                        0.5*obj.sprK(j)*(obj.currentSprZeroStrain(j)-theta(j))^2;
                end
                strainEnergyLoading(i,4)=strainEnergyLoading(i,4)+...
                    0.5*obj.barArea(j)*obj.creaseE*(Ex(j))^2*obj.barLength(j);
            end         
        end
    end
    
    if obj.contactOpen==1
        Tforce=Tcontact+Tbar+Tspr;
    else
        Tforce=Tbar+Tspr;
    end
    
    nodeForce=zeros(size(U));
    loadForce=zeros(size(U));
    contactForce=zeros(size(U));
    for j=1:Num
        nodeForce((j),:)=(Tforce(3*j-2:3*j))';
        loadForce((j),:)=(lambda*pload(3*j-2:3*j))';
        
        if obj.contactOpen==1
            contactForce((j),:)=(Tcontact(3*j-2:3*j))';
        else
        end
        
    end    
end
