# Supplementary material for: Large-scale modular and uniformly thick origami-inspired adaptable and load-carrying structures
Source: Nat Commun. 2024 Mar 15;15:2353. doi: 10.1038/s41467-024-46667-0 (PMC10942996; doi:10.1038/s41467-024-46667-0)
Supplement: Supplementary file 13 — Supplementary Code 1 [file 41467_2024_46667_MOESM13_ESM.zip › SuppCode/SourceCode/@OrigamiSolver/Thermal_Timoshenko.m]

%% Solve the folding angle with Timoshenko model
% 
% This function calcualte the rotation of a bi-material morph subjected to
% the elavating temperature using Timoshenko's model;
%
% Input: 
%       Tcrease: the nodal temperature;
%       modelTimoshenkoConstant: inputs for Timoshenko's model;
%       modelThermalConstant: inputs for heat transfer;
%       creaseWidth: crease of the width;
% Output:
%       rot: rotation angle after subjected to elavating Tcrease;
%

function rot=Thermal_Timoshenko(obj,deltaT,deltaAlpha,thermal,creaseWidth)
           
    E1=thermal.Emat1;
    E2=thermal.Emat2;
    
    t1=thermal.tmat1;
    t2=thermal.tmat2;
    
    h=t1+t2;    
    m=t1/t2;
    n=E1/E2;
    
    dstrain=deltaT*deltaAlpha;

    kappa=6*dstrain*(1+m)^2/h/(3*(1+m)^2+(1+m*n)*(m^2+1/m/n));
    rot=(creaseWidth*kappa);
    
end
