# Supplementary material for: Large-scale modular and uniformly thick origami-inspired adaptable and load-carrying structures
Source: Nat Commun. 2024 Mar 15;15:2353. doi: 10.1038/s41467-024-46667-0 (PMC10942996; doi:10.1038/s41467-024-46667-0)
Supplement: Supplementary file 13 — Supplementary Code 1 [file 41467_2024_46667_MOESM13_ESM.zip › ReadMe.txt]

Please visit https://github.com/zzhuyii/OrigamiSimulator for latest version of this simulator.
Please add the "SourceCode" folder into the path before running the MATLAB script.
Please install a version of MATLAB before running the code. 
Examples are given in the folder, with GIF indicating the expected outcome. 
