# Supplementary material for: Large-scale modular and uniformly thick origami-inspired adaptable and load-carrying structures
Source: Nat Commun. 2024 Mar 15;15:2353. doi: 10.1038/s41467-024-46667-0 (PMC10942996; doi:10.1038/s41467-024-46667-0)
Supplement: Supplementary file 14 — Source Data [file 41467_2024_46667_MOESM14_ESM.xlsx]

## Sheet: Figure 6
Source Data to create Fig.6
	Total Energy (Locked Crease & Offset Support)				Total Energy (Locked Creases & Center Support)				Total Energy (Unlocked Creases & Center Support)
step	Skewed "C" Fold Shape	Yoshimura Fold Shape	"C" Fold Shape		Skewed "C" Fold Shape	Yoshimura Fold Shape	"C" Fold Shape		Skewed "C" Fold Shape	Yoshimura Fold Shape	"C" Fold Shape
0	0	0	0		0	0	0		0	0	0
1	0.0105335	0.000449349	4.20374		0.00899494	3.51268e-06	4.20362		0.00899494	3.51268e-06	0.000416611
2	-9.34431e-05	0.00183656	11.1934		0.00697514	2.60866e-05	11.1929		0.00697514	2.60866e-05	0.00313637
3	-0.000404785	0.00419178	25.3276		0.0153903	6.85636e-05	25.3262		0.0153903	6.85636e-05	-0.00138012
4	-0.00115118	0.00753233	44.7374		0.0262898	0.000127984	44.7329		0.0262898	0.000127984	-7.22757e-05
5	-0.0025645	0.0118406	68.8085		0.0392709	0.000181846	68.8011		0.0392709	0.000181846	-0.000586733
6	-0.00488216	0.0171096	96.9049		0.0534692	0.000221331	96.8937		0.0534692	0.000221331	-0.00171839
7	-0.00831387	0.0231919	128.19		0.0684776	0.000141778	128.174		0.0684776	0.000141778	-0.0037171
8	-0.0130369	0.0300356	161.968		0.0838995	-8.6462e-05	161.947		0.0838995	-8.6462e-05	-0.00679174
9	-0.0191996	0.037576	197.514		0.0989922	-0.000497302	197.487		0.0989922	-0.000497302	-0.0112021
10	-0.0268928	0.0456754	234.198		0.11369	-0.00117298	234.164		0.11369	-0.00117298	-0.0170312
11	-0.0360953	0.0542136	271.509		0.127799	-0.00217939	271.467		0.127799	-0.00217939	-0.0244041
12	-0.0470854	0.0630683	309.032		0.140743	-0.00358118	308.983		0.140743	-0.00358118	-0.0333817
13	-0.0596217	0.0723285	346.4		0.152693	-0.00528718	346.342		0.152693	-0.00528718	-0.0439945
14	-0.0736957	0.0814495	383.368		0.163438	-0.00766494	383.302		0.163438	-0.00766494	-0.0562367
15	-0.0894805	0.0903426	419.759		0.173005	-0.0107509	419.683		0.173005	-0.0107509	-0.0700859
16	-0.106727	0.0993058	455.423		0.181253	-0.0142992	455.338		0.181253	-0.0142992	-0.0855021
17	-0.125447	0.108044	490.255		0.188206	-0.0184959	490.159		0.188206	-0.0184959	-0.102417
18	-0.145593	0.116475	524.199		0.193866	-0.023373	524.094		0.193866	-0.023373	-0.120827
19	-0.167093	0.124526	557.214		0.198256	-0.0289555	557.097		0.198256	-0.0289555	-0.140619
20	-0.189895	0.132136	589.281		0.201403	-0.0352626	589.154		0.201403	-0.0352626	-0.16174
21	-0.213931	0.139473	621.301		0.20334	-0.042144	621.163		0.20334	-0.042144	-0.183667
22	-0.239144	0.145827	650.561		0.204106	-0.0501006	650.411		0.204106	-0.0501006	-0.207723
23	-0.265474	0.151828	679.801		0.203743	-0.0586444	679.64		0.203743	-0.0586444	-0.232451
24	-0.292863	0.157223	708.125		0.202292	-0.0679401	707.953		0.202292	-0.0679401	-0.258272
25	-0.321261	0.161991	735.569		0.199803	-0.0779845	735.385		0.199803	-0.0779845	-0.285092
26	-0.350612	0.166115	762.184		0.196312	-0.0887721	761.988		0.196312	-0.0887721	-0.312925
27	-0.380873	0.16958	787.937		0.191863	-0.100294	787.729		0.191863	-0.100294	-0.341648
28	-0.411988	0.172381	812.884		0.186501	-0.112542	812.663		0.186501	-0.112542	-0.371248
29	-0.44392	0.174511	837.079		0.180266	-0.125502	836.846		0.180266	-0.125502	-0.40167
30	-0.476622	0.17597	860.544		0.173199	-0.139163	860.299		0.173199	-0.139163	-0.432868
31	-0.510059	0.17676	883.303		0.165332	-0.153509	883.046		0.165332	-0.153509	-0.464804
32	-0.544188	0.176884	905.388		0.156712	-0.168527	905.119		0.156712	-0.168527	-0.497441
33	-0.57896	0.176348	926.825		0.147334	-0.184201	926.543		0.147334	-0.184201	-0.530741
34	-0.614376	0.175159	947.645		0.137346	-0.200515	947.351		0.137346	-0.200515	-0.564672
35	-0.650441	0.173326	967.873		0.12658	-0.217454	967.566		0.12658	-0.217454	-0.599201
36	-0.686925	0.170858	987.533		0.115411	-0.235001	987.214		0.115411	-0.235001	-0.634299
37	-0.724167	0.167767	1006.65		0.103283	-0.253141	1006.32		0.103283	-0.253141	-0.669939
38	-0.761816	0.164062	1025.25		0.0907544	-0.271857	1024.91		0.0907544	-0.271857	-0.706093
39	-0.799957	0.159756	1043.36		0.0776728	-0.291133	1043		0.0776728	-0.291133	-0.742737
40	-0.838566	0.154861	1060.99		0.0640626	-0.310955	1060.62		0.0640626	-0.310955	-0.779848

## Sheet: Figure 7C
Disp (mm)	Load (kN)		Disp (mm)	Load (kN)		Disp (mm)	Load (kN)		Disp (mm)	Load (kN)		Disp (mm)	Load (kN)		Disp (mm)	Load (kN)		Disp (mm)	Load (kN)		Disp (mm)	Load (kN)		Disp (mm)	Load (kN)		Simulation
0	0.0539152		0.153732	0.00948728		0.756218	0.00330761		1.63058	-0.00187082		2.46329	-0.00312724		3.44836	-0.01226		4.30424	0.000231899		5.04766	0.0121237		5.68818	0.0102443		Disp	Load
0.0339756	0.055589		0.169918	0.0153767		0.754967	0.000562835		1.62993	-0.0126489		2.46266	-0.0133515		3.45145	-0.00635982		4.30396	-0.00233607		5.04842	0.00335728		5.72027	0.0168396		0	0
0.0645351	0.0758481		0.188833	0.0363699		0.754448	-0.0148409		1.63241	-0.00616513		2.4606	-0.0114868		3.44865	-0.0102568		4.30138	0.00218254		5.05114	-0.00350272		5.75379	0.0348833		6.78	1.778
0.0975647	0.0844254		0.209715	0.0509851		0.752811	-0.00243997		1.6328	0.00340523		2.46016	-0.0186189		3.45093	-0.00210869		4.30425	1.27194e-05		5.04631	-0.00113024		5.79323	0.0653717
0.130098	0.109024		0.238865	0.0555588		0.751883	0.00327936		1.63314	0.00242268		2.46137	-0.0034117		3.44855	-0.0062778		4.30131	-0.0090973		5.04793	0.00792009		5.82897	0.0660216
0.167881	0.131711		0.264299	0.0768033		0.756668	-0.00327169		1.62958	0.00246039		2.45967	-0.00304921		3.45089	0.00360118		4.30225	-0.00362131		5.04608	0.0121419		5.86565	0.0821398
0.205925	0.136018		0.29353	0.0733679		0.756344	-0.00249419		1.62817	-0.0142106		2.46234	-0.0073696		3.44934	-0.00281511		4.30575	-0.00512699		5.04526	-0.00165347		5.89967	0.092341
0.240385	0.144627		0.327326	0.112632		0.755882	-0.0100188		1.63092	-0.00164025		2.46	-0.00476472		3.447	-0.00331544		4.3049	-0.0106236		5.04522	0.00262044		5.92886	0.106103
0.28134	0.165694		0.360191	0.123124		0.762205	-0.00965744		1.63369	-0.00119266		2.45924	-0.0083558		3.45039	-0.000636742		4.30215	-0.00979278		5.04448	-0.000535012		5.96773	0.141132
0.31344	0.195625		0.39613	0.136226		0.777908	0.00708654		1.63118	0.00285694		2.46133	-0.00810381		3.44777	-0.00232923		4.30605	-0.00906221		5.04501	0.000386825		6.00285	0.144708
0.35351	0.19836		0.426542	0.148788		0.78858	0.0257455		1.63186	0.00235148		2.46119	3.04847e-05		3.44896	-0.012446		4.30167	-0.00855265		5.04621	0.00460742		6.03779	0.158346
0.393446	0.196929		0.461411	0.168906		0.807566	0.0433257		1.63228	0.00455138		2.46157	-0.00699367		3.45085	0.00577271		4.30256	-0.00430904		5.0465	-0.000139024		6.07706	0.175369
0.437191	0.239197		0.496538	0.195519		0.827208	0.0503782		1.63152	-0.00356527		2.45887	-0.0140479		3.45314	-0.0128129		4.29897	-0.00577177		5.04055	-0.00691712		6.11209	0.202869
0.480347	0.237433		0.529446	0.210524		0.852568	0.0556765		1.6319	-0.00253612		2.46017	0.00424516		3.45835	0.00223483		4.30144	-0.00322248		5.03968	0.00737054		6.14611	0.218722
0.517252	0.265963		0.574459	0.227663		0.880009	0.0754387		1.6334	0.00639608		2.46136	0.00290262		3.45739	-0.0105803		4.30162	0.00400992		5.04404	-0.000379623		6.18219	0.235575
0.561846	0.282286		0.608862	0.245864		0.913263	0.0837099		1.632	-0.00391204		2.45964	-0.00859378		3.45823	-0.00217567		4.30377	0.00186892		5.04669	-0.000701331		6.21984	0.242355
0.607422	0.301733		0.649961	0.267362		0.942558	0.0939145		1.63349	0.0159903		2.46089	-0.00596783		3.45778	-0.0161123		4.30031	0.0033984		5.04797	-0.00464066		6.25757	0.259576
0.645605	0.319591		0.689823	0.262484		0.973698	0.129384		1.63181	0.00458954		2.46362	-0.00487226		3.45818	-0.00145012		4.30379	-0.0017609		5.04433	-0.00871681		6.28285	0.285201
0.672787	0.312829		0.734053	0.277933		1.00584	0.141929		1.63025	0.0124642		2.46024	-0.0111197		3.4588	-0.00353291		4.30321	-0.00953567		5.04606	0.00643891		6.30548	0.290991
0.693914	0.328461		0.775625	0.303912		1.04075	0.162485		1.63158	0.00859586		2.46161	-0.0123553		3.45824	-0.0150765		4.30269	-0.00978868		5.04328	0.0063128		6.32453	0.299768
0.7022	0.325029		0.813456	0.315255		1.07335	0.16636		1.62866	-0.00635469		2.45997	-0.0064186		3.45876	-0.0105305		4.30109	-0.00893087		5.04097	-0.00370698		6.33868	0.317583
0.715878	0.321189		0.827074	0.32248		1.10834	0.197992		1.63095	-0.00105824		2.46293	-0.00792826		3.45938	0.00035584		4.30103	-0.00774838		5.04461	0.00254663		6.33578	0.312214
0.726482	0.337218		0.840076	0.316275		1.14706	0.201567		1.6298	0.0036521		2.45937	0.00238611		3.4579	-0.0085236		4.29915	-0.0135284		5.04471	0.000997549		6.34244	0.334376
0.742376	0.344444		0.851238	0.313635		1.18315	0.216918		1.63067	0.0150733		2.45806	-0.0130595		3.4588	0.00739868		4.30131	-0.000618968		5.0441	-0.00541464		6.35373	0.318387
0.778118	0.354107		0.854982	0.322459		1.23302	0.248414		1.64558	-0.000577501		2.45667	-0.014551		3.46029	-0.000691417		4.3025	0.00474185		5.04215	-0.00115803		6.37202	0.32722
0.811649	0.357312		0.867125	0.334248		1.27214	0.255406		1.67477	0.0146335		2.45696	-0.0183619		3.45573	-0.000233348		4.3017	0.00170704		5.04137	-0.00770373		6.40942	0.341765
0.891226	0.37721		0.892519	0.355242		1.31323	0.273848		1.7066	0.0467861		2.46053	-0.00919037		3.4566	-0.00913831		4.30133	-0.00857271		5.04133	0.00408374		6.44677	0.355881
0.92832	0.366797		0.921553	0.364596		1.35486	0.277543		1.73667	0.0436722		2.46404	0.00249832		3.46001	-0.00905721		4.3014	-0.00920575		5.04376	0.00578945		6.49622	0.354702
0.972834	0.384285		0.956961	0.38674		1.39713	0.298715		1.77	0.0649241		2.45923	-0.0217571		3.46186	-0.00244145		4.30044	-0.00731082		5.04056	-0.0092176		6.54096	0.372436
1.00845	0.405837		1.00671	0.393946		1.42278	0.321201		1.80169	0.0799988		2.45729	0.00232745		3.45918	-0.00702328		4.30126	0.000876683		5.03867	-0.0167003		6.60137	0.385464
0.958586	0.37723		1.04773	0.420085		1.43617	0.308157		1.83607	0.091089		2.45695	-0.0122624		3.45822	-0.00607081		4.301	-0.0114029		5.04363	-0.00808012		6.65072	0.409559
0.914436	0.359946		1.09019	0.437884		1.44372	0.325357		1.87401	0.114862		2.45801	-0.00219892		3.4571	-0.00371473		4.29991	-0.00257166		5.04517	0.00360391		6.68521	0.414423
0.88875	0.338727		1.13304	0.447357		1.45479	0.321878		1.90944	0.13663		2.45924	-0.000450364		3.45893	-0.00793339		4.29876	-0.00433582		5.04346	0.00735721		6.7299	0.43527
0.87751	0.334503		1.18401	0.465688		1.46181	0.329211		1.94324	0.144874		2.45983	-0.00791106		3.45578	0.00172687		4.29861	-0.00537715		5.04093	-0.00521174		6.77119	0.460538
0.878738	0.329729		1.22883	0.481416		1.48672	0.333578		1.9824	0.163011		2.46066	-0.0022692		3.45995	-0.00815712		4.30207	-0.00669235		5.04295	0.00888988		6.81374	0.481481
0.86998	0.313482		1.29896	0.487252		1.51151	0.345535		2.01533	0.171201		2.45898	-0.00461389		3.45646	-0.0162031		4.30095	-0.0179631		5.04389	-0.00598104		6.8596	0.492081
0.862318	0.302998		1.34318	0.495314		1.53967	0.373418		2.05115	0.196803		2.46083	1.90934e-05		3.45626	0.00165783		4.29872	-0.0142179		5.04408	-0.00301013		6.90459	0.512347
0.82748	0.297169		1.37795	0.499042		1.5675	0.379691		2.09025	0.209652		2.46	-0.00357985		3.45813	-0.00531826		4.30027	0.00142452		5.04381	4.96267e-05		6.95231	0.51593
0.793283	0.272623		1.42739	0.503351		1.6039	0.393882		2.1295	0.217305		2.48649	-0.001472		3.45597	0.00663952		4.29837	0.000572745		5.04047	0.0004635		7.03888	0.537012
0.756241	0.258005		1.48435	0.521225		1.64967	0.400461		2.16742	0.24516		2.5149	0.00156396		3.45683	-0.00480847		4.30195	-0.00913843		5.04274	0.00208411		7.08119	0.535548
0.717451	0.252237		1.53373	0.550292		1.69084	0.431471		2.20857	0.255157		2.55002	0.0122145		3.45551	-0.0127298		4.29682	-0.0132268		5.04098	0.00356324		7.12944	0.575317
0.681719	0.232592		1.57852	0.550107		1.7359	0.442159		2.24691	0.279054		2.58813	0.0354461		3.45707	-0.00684011		4.30445	-0.00356652		5.03916	0.00347256		7.1756	0.586461
0.645786	0.220628		1.6349	0.559305		1.78022	0.463627		2.28573	0.288076		2.62159	0.0468722		3.45568	-0.00342526		4.30081	-0.00479707		5.04401	-0.00490382		7.22614	0.583582
0.60964	0.207923		1.68432	0.578739		1.82408	0.472169		2.31297	0.303762		2.65348	0.067648		3.45499	-0.00366449		4.29919	-0.00415297		5.04399	-0.0093412		7.27507	0.609988
0.576141	0.196472		1.72899	0.581146		1.86869	0.492603		2.32805	0.316728		2.69196	0.0748678		3.45443	-0.000804427		4.29772	-0.0110187		5.04329	-0.00739057		7.32218	0.628975
0.540741	0.179693		1.81001	0.595524		1.91324	0.508076		2.32941	0.316019		2.72645	0.0974236		3.45656	-0.00659905		4.29893	-0.0129733		5.04417	-0.00654118		7.37107	0.636802
0.507284	0.15156		1.85337	0.604576		1.9608	0.530255		2.33119	0.316274		2.762	0.0969474		3.45271	-0.0027946		4.29736	-0.00891412		5.04439	-0.00130522		7.41599	0.665712
0.467299	0.159896		1.90208	0.6266		2.01015	0.535329		2.33906	0.311786		2.80199	0.108352		3.4539	-0.0058334		4.29851	-0.00329038		5.04755	-0.0198165		7.46336	0.677983
0.43309	0.130474		1.94682	0.634889		2.05114	0.564688		2.34422	0.333292		2.83546	0.149663		3.45664	0.00640701		4.29671	0.0037953		5.04188	0.00517703		7.51498	0.690404
0.401785	0.111183		1.99224	0.649494		2.09342	0.579325		2.36362	0.329775		2.87499	0.144843		3.45608	-0.01609		4.29933	-0.000763419		5.04091	0.0100388		7.55917	0.711213
0.36875	0.100264		2.0367	0.649707		2.13874	0.593539		2.40705	0.345893		2.91393	0.17387		3.45501	0.000290795		4.30056	-0.00135124		5.04349	0.00655784		7.61022	0.721647
0.332119	0.0837845		2.08665	0.680785		2.18897	0.610188		2.44459	0.351952		2.95562	0.188859		3.45672	-0.000426098		4.30178	-4.6975e-05		5.04479	-0.00295864		7.65924	0.747094
0.298555	0.0696314		2.1354	0.689584		2.23686	0.623168		2.49075	0.374345		2.99857	0.209776		3.485	-0.016801		4.30215	0.00325395		5.04093	-0.00955891		7.7084	0.757705
0.268745	0.0519691		2.18353	0.704439		2.28341	0.647757		2.53595	0.385731		3.04244	0.231705		3.51744	0.00297405		4.29988	-0.0118845		5.03704	0.00139627		7.76411	0.768298
0.239382	0.0382626		2.23701	0.701833		2.33529	0.670173		2.58259	0.40414		3.07774	0.235386		3.55232	0.0180031		4.3002	-0.00152998		5.04203	-0.00136127		7.81544	0.792548
0.217213	0.0253108		2.28985	0.717955		2.38489	0.669919		2.62675	0.426929		3.10448	0.247709		3.58313	0.0311373		4.29693	-0.019158		5.04058	-0.0113551		7.92146	0.805111
0.193766	0.0150614		2.34377	0.739665		2.43685	0.697011		2.67202	0.444608		3.12722	0.275275		3.61943	0.0445776		4.29769	-0.00154764		5.04311	0.0105164		7.97112	0.81775
0.175074	0.0165931		2.3959	0.743287		2.48352	0.706961		2.71717	0.460823		3.1526	0.283366		3.65583	0.0602762		4.30085	0.00671608		5.04078	0.00557403		8.02415	0.821945
0.160482	0.0108029		2.44682	0.754876		2.52921	0.725868		2.76354	0.46455		3.16544	0.301364		3.69012	0.0699778		4.29908	0.00187302		5.04277	-0.00103637		8.06644	0.841874
0.15683	0.00340068		2.49859	0.767683		2.58314	0.738885		2.80768	0.489958		3.16921	0.319627		3.72722	0.0926613		4.29919	-0.00173458		5.04109	-0.00396398		8.10881	0.863422
			2.5366	0.699458		2.63306	0.756221		2.85821	0.505602		3.16794	0.308574		3.76464	0.11114		4.29884	-0.0155154		5.04216	0.004838		8.16349	0.882765
			2.48077	0.681457		2.67952	0.783467		2.90206	0.537905		3.17101	0.303261		3.80051	0.11828		4.30054	-0.00249009		5.04174	-0.00482863		8.209	0.903216
			2.42933	0.646312		2.72736	0.778406		2.94788	0.541172		3.18233	0.313369		3.83952	0.131824		4.30238	-0.0108824		5.04083	0.00955073		8.26092	0.913025
			2.38483	0.617301		2.80927	0.813375		2.99816	0.564303		3.21974	0.326171		3.8785	0.158443		4.30485	-0.00625353		5.04185	-0.000277095		8.2943	0.920006
			2.3392	0.596018		2.86377	0.812383		3.04612	0.580916		3.25507	0.33402		3.91737	0.165316		4.33528	-0.0102972		5.04289	-8.25234e-05		8.35367	0.940487
			2.29182	0.575515		2.93206	0.848952		3.09646	0.602617		3.29786	0.332159		3.9555	0.177958		4.36851	0.0115668		5.04088	-0.00444153		8.40844	0.951409
			2.2464	0.552266		2.98919	0.839396		3.14627	0.6152		3.34293	0.340716		3.99523	0.203469		4.40341	0.0154274		5.04018	-0.0021055		8.46193	0.968088
			2.19724	0.53692		3.02579	0.829659		3.19044	0.630133		3.39502	0.369325		4.03305	0.21892		4.43999	0.0344117		5.04223	0.00308535		8.51789	0.977528
			2.15556	0.517239		3.07991	0.825296		3.24026	0.63361		3.4411	0.387645		4.07159	0.236996		4.47389	0.0505732		5.04068	-0.00901893		8.57506	1.00614
			2.10935	0.493557		3.14494	0.871309		3.28769	0.656589		3.48745	0.404672		4.10173	0.257785		4.50783	0.054462		5.03946	0.00550192		8.62296	1.00912
			2.06207	0.465162		3.207	0.858783		3.33582	0.672822		3.53391	0.430676		4.12725	0.267127		4.54404	0.0742024		5.0403	-0.00738567		8.67484	1.03564
			2.02178	0.451738		3.26015	0.870012		3.37592	0.677857		3.58239	0.441732		4.14891	0.287832		4.58117	0.0940235		5.04129	0.00294762		8.72602	1.05076
			1.977	0.426195		3.30297	0.882933		3.42274	0.702383		3.62894	0.449028		4.15854	0.29243		4.61527	0.114119		5.04088	0.000365984		8.77629	1.06006
			1.93636	0.421564		3.38185	0.877414		3.47898	0.717644		3.68044	0.467531		4.1584	0.298528		4.64797	0.128761		5.03971	0.00230455		8.82036	1.06996
			1.89237	0.395679		3.43485	0.859483		3.54819	0.725969		3.73159	0.489602		4.16094	0.311865		4.68815	0.134463		5.03975	0.00257887		8.86753	1.09864
			1.84995	0.380956		3.51138	0.891754		3.59926	0.751579		3.77831	0.507446		4.16887	0.304898		4.72441	0.157036		5.05177	-0.00251846		8.91859	1.11178
			1.81545	0.36232		3.5621	0.877304		3.65146	0.769336		3.83357	0.534657		4.18292	0.312819		4.75941	0.176273		5.08062	0.0156311		8.96938	1.12528
			1.78683	0.338376		3.61497	0.897046		3.70375	0.78853		3.91401	0.53927		4.22546	0.322539		4.7964	0.194036		5.11233	0.015121		9.00192	1.13307
			1.75506	0.331328		3.68159	0.915813		3.75972	0.811576		3.96088	0.53972		4.25677	0.327727		4.83717	0.209472		5.14847	0.039263		9.04948	1.1364
			1.72571	0.319303		3.74091	0.935173		3.8105	0.825677		3.99891	0.550442		4.30031	0.351895		4.87105	0.226936		5.18076	0.0512117		9.1137	1.15384
			1.7153	0.31148		3.79684	0.916799		3.86366	0.846288		4.04712	0.579919		4.34606	0.355577		4.91013	0.247082		5.22042	0.0595119		9.16076	1.16189
			1.70844	0.307674		3.85524	0.939856		3.91343	0.866603		4.09683	0.585987		4.3953	0.371089		4.9438	0.262768		5.25514	0.0846213		9.21628	1.19494
			1.69206	0.301345		3.91134	0.955037		3.96167	0.878288		4.14549	0.620679		4.4437	0.39302		4.96572	0.276578		5.28693	0.0938156		9.32341	1.19066
			1.67279	0.308433		3.9617	0.946794		4.01182	0.896292		4.19197	0.617187		4.49959	0.408189		4.98817	0.28467		5.31976	0.113055		9.36904	1.17919
			1.65121	0.289178		4.01308	0.938919		4.06495	0.911094		4.24244	0.645148		4.54616	0.42704		5.00367	0.302709		5.35469	0.126065		9.41591	1.21115
			1.63019	0.288297		4.11381	0.954749		4.10729	0.929465		4.29451	0.661891		4.59547	0.439265		5.00577	0.308008		5.3914	0.148502		9.46784	1.22288
			1.5894	0.261226		4.15915	0.958379		4.15967	0.951844		4.34776	0.677751		4.63635	0.456247		5.00982	0.316511		5.42597	0.158059		9.51481	1.23244
			1.54572	0.248475		4.20718	0.970171		4.21246	0.947581		4.39691	0.710581		4.6806	0.478341		5.02273	0.327832		5.46441	0.174334		9.56497	1.25856
			1.50622	0.248125		4.24518	0.977574		4.26115	0.973539		4.45284	0.710367		4.72731	0.496427		5.03894	0.324648		5.49659	0.196124		9.61421	1.26315
			1.4645	0.222601		4.27438	0.977436		4.31599	0.98584		4.50369	0.723521		4.77667	0.507235		5.07829	0.331568		5.53462	0.20791		9.67698	1.28916
			1.42279	0.218126		4.24867	0.93257		4.3726	1.00232		4.58631	0.744834		4.81941	0.524828		5.11204	0.329321		5.57098	0.227408		9.73421	1.28536
			1.38611	0.195921		4.20637	0.912497		4.43289	1.0239		4.64363	0.765387		4.86623	0.530724		5.15377	0.346698		5.61086	0.246501		9.78205	1.29947
			1.35268	0.187834		4.15713	0.876606		4.52121	1.00947		4.68979	0.771655		4.91554	0.552862		5.2033	0.363158		5.64979	0.26404		9.82999	1.32127
			1.3159	0.181633		4.11235	0.86132		4.57509	1.02502		4.72804	0.786778		5.00571	0.5646		5.24467	0.378804		5.6824	0.274052		9.87726	1.34047
			1.27837	0.156415		4.06773	0.832096		4.61287	1.04329		4.7763	0.811097		5.05348	0.574527		5.29103	0.39348		5.70515	0.289496		9.9303	1.35783
			1.24232	0.147666		4.02275	0.800314		4.6694	1.04042		4.82891	0.822414		5.10536	0.601063		5.35891	0.423611		5.73445	0.305834		9.97014	1.3509
			1.20941	0.129107		3.97668	0.780722		4.7075	1.03273		4.87702	0.840663		5.15857	0.603785		5.40314	0.429662		5.7429	0.313636		10.0195	1.37503
			1.16997	0.126084		3.9301	0.765167		4.75737	1.05469		4.93019	0.863971		5.20379	0.620608		5.44147	0.447111		5.74656	0.317319		10.0709	1.39457
			1.13339	0.104729		3.88194	0.743698		4.80753	1.07172		4.98331	0.884855		5.25717	0.638681		5.48615	0.45305		5.7502	0.319078		10.1253	1.4031
			1.09772	0.0920055		3.83293	0.708809		4.85717	1.08071		5.04012	0.893833		5.30565	0.669771		5.52868	0.461661		5.76213	0.310205		10.1737	1.41212
			1.05823	0.0794683		3.78466	0.691112		4.93793	1.07865		5.09791	0.909219		5.35118	0.676021		5.5759	0.49035		5.77808	0.334221		10.2165	1.43824
			1.02313	0.0643732		3.73454	0.66611		4.99637	1.09265		5.15224	0.940403		5.39114	0.687666		5.62449	0.507155		5.80075	0.332466		10.2629	1.4446
			0.987309	0.046155		3.68629	0.652676		5.06435	1.09115		5.20681	0.954062		5.43882	0.706285		5.66951	0.528088		5.83719	0.350066		10.3191	1.47276
			0.949537	0.0470399		3.63782	0.63557		5.11825	1.09634		5.25183	0.968509		5.48868	0.727606		5.72168	0.53651		5.88365	0.368581		10.3743	1.47873
			0.912518	0.038187		3.5913	0.609713		5.17317	1.1238		5.30602	0.975998		5.53996	0.740352		5.76817	0.54544		5.93089	0.369262		10.4209	1.49444
			0.883245	0.028525		3.5414	0.594714		5.26174	1.10695		5.355	0.996289		5.59236	0.758869		5.81963	0.571735		5.97532	0.397316		10.4678	1.50434
			0.855125	0.018509		3.49782	0.572264		5.31523	1.12305		5.40498	1.00897		5.6441	0.780113		5.86987	0.59039		6.01913	0.416887		10.5131	1.51666
			0.835091	-0.0002338		3.45121	0.547382		5.37145	1.13513		5.45236	1.02223		5.73281	0.789516		5.96171	0.61709		6.06513	0.425896		10.5633	1.52773
			0.811556	0.00505444		3.4089	0.528986		5.42264	1.13705		5.50282	1.03824		5.78204	0.81835		6.00515	0.61186		6.11897	0.441239		10.6104	1.54963
			0.793953	0.00153388		3.36815	0.512249		5.47538	1.14453		5.55722	1.04831		5.83583	0.818876		6.05178	0.620057		6.16165	0.44438		10.6555	1.55668
			0.786467	-0.00305843		3.32272	0.492055		5.53386	1.15439		5.60992	1.07622		5.8935	0.835539		6.09591	0.643272		6.20749	0.474005		10.7004	1.5668
			0.782364	0.0104125		3.27712	0.471392		5.57806	1.1598		5.68561	1.09558		5.94621	0.850166		6.14399	0.660718		6.25021	0.484825		10.7479	1.57904
			0.780985	-0.00485859		3.23279	0.449593		5.61821	1.13771		5.73446	1.09488		5.99604	0.868054		6.19057	0.671642		6.30015	0.508138		10.7957	1.59208
			0.778206	-0.00650187		3.18418	0.437293		5.67813	1.15078		5.78995	1.11407		6.04353	0.89321		6.23846	0.684648		6.34498	0.526387		10.8465	1.59289
			0.771538	0.00671927		3.13785	0.422637		5.72253	1.16672		5.84525	1.11533		6.09216	0.895966		6.28872	0.702572		6.39136	0.546948		10.8981	1.62889
			0.770868	0.00305379		3.09282	0.406005		5.78618	1.16572		5.89919	1.14381		6.14069	0.925908		6.3419	0.718224		6.44417	0.556004		10.9465	1.63754
			0.768135	0.00189216		3.04161	0.385033		5.90917	1.19268		5.94809	1.1654		6.18855	0.941562		6.39537	0.756062		6.49485	0.5725		10.9992	1.63599
			0.770683	-0.00382454		2.99512	0.373982		5.95574	1.18817		5.99584	1.17256		6.24016	0.959122		6.44872	0.761775		6.58248	0.569783		11.0454	1.6595
			0.766531	0.00620013		2.94878	0.358878		6.00722	1.18435		6.04331	1.1936		6.29094	0.970891		6.50094	0.782339		6.62926	0.600117		11.0992	1.67424
			0.76527	0.000772442		2.90481	0.330129		6.05092	1.22051		6.08969	1.20314		6.34555	0.989407		6.55216	0.79113		6.67679	0.613555		11.1487	1.69098
						2.85713	0.325862		6.05088	1.15406		6.14067	1.21731		6.39869	0.993533		6.60636	0.818522		6.72124	0.621575		11.1929	1.70082
						2.81478	0.292309		5.99959	1.12624		6.18692	1.21693		6.45208	1.02113		6.65426	0.842197		6.76902	0.639822		11.2719	1.70533
						2.80822	0.307393		5.94373	1.10759		6.22766	1.24791		6.50822	1.04617		6.70402	0.855556		6.80884	0.667848		11.3245	1.72639
						2.78483	0.314598		5.89835	1.07154		6.28089	1.2625		6.56183	1.05641		6.75375	0.877751		6.85683	0.675154		11.3706	1.73071
						2.78055	0.300795		5.85649	1.04317		6.33764	1.26323		6.61419	1.06124		6.85143	0.880419		6.90933	0.685343		11.4154	1.734
						2.77031	0.299168		5.80445	1.02182		6.38846	1.2713		6.66196	1.09062		6.90016	0.891821		6.95879	0.714455		11.4575	1.76059
						2.75968	0.293508		5.75012	0.999719		6.45058	1.2814		6.71033	1.10437		6.94787	0.924331		7.00819	0.735027		11.5081	1.76544
						2.74477	0.290279		5.69567	0.966919		6.51467	1.28662		6.75994	1.11163		7.00407	0.917351		7.0583	0.746544		11.5565	1.77803
						2.7188	0.274324		5.65041	0.964992		6.58176	1.28786		6.79453	1.13611		7.04285	0.942791		7.11499	0.763168		11.6094	1.80347
						2.68032	0.260568		5.59883	0.937411		6.63638	1.30314		6.83837	1.1457		7.10001	0.957178		7.16282	0.774939		11.6538	1.79906
						2.64387	0.249931		5.5474	0.919875		6.68912	1.30601		6.89063	1.15567		7.15034	0.966858		7.22397	0.802493		11.705	1.81647
						2.60202	0.240939		5.50074	0.884531		6.73822	1.31847		6.94357	1.16607		7.20651	0.983612		7.27467	0.81886		11.7533	1.83217
						2.56275	0.223534		5.45811	0.866525		6.7903	1.32996		7.02151	1.18258		7.25938	1.00603		7.32512	0.824262		11.8004	1.85011
						2.52135	0.208858		5.42083	0.844653		6.83992	1.34233		7.07074	1.19098		7.31083	1.02163		7.42996	0.855051		11.8506	1.85714
						2.48138	0.197327		5.38155	0.815032		6.89411	1.34846		7.13215	1.20377		7.36451	1.03826		7.47746	0.849962		11.8948	1.86468
						2.44122	0.186064		5.34401	0.792379		6.95967	1.35358		7.17755	1.2308		7.41518	1.0475		7.52442	0.867865		11.9464	1.89032
						2.39662	0.17047		5.30037	0.781686		7.00787	1.33807		7.23046	1.23959		7.45949	1.05365		7.57186	0.88801		11.9876	1.91224
						2.35707	0.16459		5.25612	0.761935		7.07275	1.35796		7.27602	1.23968		7.51025	1.05954		7.60111	0.902116		12.0356	1.91441
						2.31431	0.155229		5.20619	0.728246		7.14463	1.36336		7.3272	1.26646		7.55895	1.09189		7.65388	0.913194		12.0777	1.9462
						2.27152	0.131348		5.15501	0.69812		7.19683	1.36958		7.37138	1.28513		7.60378	1.09864		7.70857	0.928675		12.1227	1.93572
						2.19964	0.129088		5.10917	0.688838		7.24949	1.38297		7.42078	1.29174		7.65149	1.11143		7.756	0.937961		12.1718	1.94378
						2.16438	0.123052		5.06073	0.677638		7.30091	1.39265		7.46521	1.31359		7.70369	1.13759		7.814	0.973136		12.2192	1.96559
						2.12347	0.107011		5.00655	0.658622		7.35568	1.38017		7.51117	1.33093		7.75477	1.15571		7.8657	0.980649		12.2663	1.98745
						2.08386	0.0934514		4.95469	0.631994		7.41798	1.40706		7.56016	1.33984		7.80657	1.16012		7.92125	0.993034		12.3178	1.99149
						2.04421	0.0804404		4.90997	0.615628		7.51348	1.41541		7.6083	1.34556		7.85603	1.1809		7.97264	1.00996		12.3635	1.99238
						2.00178	0.073569		4.86435	0.589897		7.56317	1.39691		7.65426	1.36835		7.90633	1.19439		8.02067	1.0268		12.4126	2.01867
						1.95909	0.0492015		4.81494	0.586369		7.61438	1.41798		7.70415	1.38794		7.95352	1.20951		8.07098	1.03041		12.4557	2.03784
						1.91846	0.0569379		4.76987	0.562103		7.66535	1.42792		7.75536	1.41138		7.9879	1.20565		8.11917	1.05725		12.5093	2.04305
						1.83284	0.0461436		4.72678	0.553856		7.72215	1.44706		7.80667	1.41326		8.03461	1.23485		8.17112	1.07102		12.5547	2.06126
						1.80125	0.0352361		4.67954	0.524576		7.73738	1.44768		7.85868	1.42892		8.0887	1.24789		8.22056	1.08529		12.6013	2.07598
						1.75922	0.0342272		4.63519	0.50799		7.73521	1.39439		7.90987	1.4385		8.1478	1.24903		8.27035	1.10517		12.6459	2.0808
						1.71673	0.020938		4.59139	0.499341		7.68072	1.36586		7.95923	1.45292		8.1976	1.27398		8.32149	1.1138		12.6905	2.09828
						1.66621	0.00516939		4.54235	0.481413		7.62478	1.32447		8.00158	1.45919		8.24538	1.28698		8.37218	1.13084		12.7383	2.11337
						1.63112	-0.0132664		4.49723	0.461206		7.57578	1.30995		8.0518	1.47431		8.33084	1.29668		8.42023	1.1471		12.7828	2.12314
						1.61358	0.00972446		4.44733	0.450403		7.53079	1.28932		8.10219	1.49362		8.37456	1.30306		8.46744	1.17046		12.8246	2.13825
						1.61032	-0.00225952		4.39784	0.439551		7.48825	1.26203		8.16022	1.48926		8.42383	1.31875		8.50541	1.16972		12.8724	2.14006
						1.6064	0.00273756		4.3456	0.407729		7.44364	1.23702		8.20806	1.51767		8.47404	1.34496		8.55721	1.18969		12.9182	2.16511
						1.60118	0.00353772		4.29373	0.399983		7.39734	1.21301		8.26156	1.51225		8.52353	1.35171		8.60632	1.19405		12.9699	2.16406
						1.60668	0.00503132		4.24992	0.392625		7.35052	1.19828		8.30733	1.52432		8.57253	1.35496		8.69636	1.22804		13.0185	2.17939
						1.60055	-0.000863663		4.18841	0.36568		7.30225	1.16236		8.36347	1.53097		8.62993	1.38989		8.73959	1.19884		13.069	2.19634
						1.59525	0.00625447		4.15093	0.35122		7.25275	1.14293		8.4153	1.54376		8.67524	1.38368		8.78969	1.23713		13.1169	2.18726
						1.59525	-0.00427931		4.10807	0.335901		7.20231	1.10388		8.52249	1.55259		8.72979	1.40452		8.83897	1.24115		13.1682	2.19564
						1.59813	0.00100393		4.05392	0.336146		7.16603	1.08922		8.57117	1.5759		8.7743	1.4302		8.88728	1.26754		13.2153	2.22211
						1.59267	0.00442868		3.99856	0.315458		7.11159	1.07197		8.61845	1.54628		8.81994	1.43704		8.94404	1.27697		13.262	2.23623
						1.59385	0.00569388		3.94658	0.315732		7.0584	1.05438		8.67602	1.5601		8.87184	1.4497		8.9969	1.28505		13.306	2.22979
						1.59126	-0.00227137		3.91254	0.29717		7.0043	1.0247		8.72532	1.56621		8.92104	1.47067		9.04335	1.30337		13.3507	2.24009
						1.58594	-0.00604608		3.89491	0.306482		6.95601	1.01117		8.77843	1.57305		8.97039	1.48843		9.0946	1.31473		13.3997	2.25123
						1.58903	0.00847146		3.88472	0.30361		6.9029	0.994523		8.82666	1.59199		9.02338	1.49371		9.14642	1.32896		13.4436	2.27095
						1.58378	-0.00850492		3.8722	0.296785		6.85898	0.962428		8.87725	1.60906		9.07285	1.5133		9.19913	1.34144		13.4873	2.2601
						1.58699	0.0042757		3.85631	0.281691		6.8149	0.943506		8.93228	1.60696		9.1204	1.53132		9.24758	1.34964		13.5343	2.28237
						1.58539	0.0025521		3.83501	0.275207		6.77213	0.924325		8.98111	1.61519		9.169	1.54204		9.29633	1.37392		13.5793	2.27581
						1.58545	0.00515014		3.80839	0.274725		6.72538	0.901525		9.0376	1.61699		9.21852	1.55594		9.34816	1.38006		13.6545	2.27615
						1.5821	-0.00928595		3.74705	0.264198		6.68005	0.887829		9.0961	1.6444		9.26582	1.56043		9.39533	1.39003		13.7095	2.28212
						1.58148	-0.000826298		3.71427	0.250369		6.63056	0.846685		9.25587	1.64899		9.31615	1.58184		9.44443	1.41476		13.76	2.28955
						1.57944	-0.00250832		3.67616	0.235535		6.5863	0.842779		9.30285	1.59954		9.35934	1.58243		9.48959	1.43022		13.8096	2.30203
						1.58019	-0.00600928		3.64319	0.20984		6.53701	0.828689		9.34391	1.62234		9.41129	1.61516		9.53736	1.44415		13.855	2.30378
						1.57539	-0.00837585		3.59927	0.200972		6.50918	0.809642		9.39464	1.62658		9.45898	1.63069		9.59334	1.45471		13.9041	2.3172
						1.57488	-0.00160141		3.55335	0.193428		6.45904	0.79078		9.44179	1.65054		9.50525	1.63992		9.64506	1.47032		13.9514	2.32545
						1.57716	-0.00176465		3.51573	0.177421		6.40783	0.771821		9.47649	1.67405		9.55141	1.64789		9.69017	1.48664		13.9956	2.3237
						1.57334	0.00964232		3.4722	0.16927		6.35876	0.746703		9.47415	1.67542		9.60389	1.65279		9.74336	1.49869		14.0435	2.32731
									3.43162	0.146698		6.30859	0.72464		9.46844	1.60872		9.66149	1.68502		9.79089	1.50441		14.0848	2.33357
									3.3941	0.153279		6.25937	0.709204		9.45253	1.57022		9.70954	1.69757		9.83928	1.51838		14.1365	2.35546
									3.3495	0.133653		6.21572	0.681001		9.39613	1.55104		9.75691	1.69897		9.88323	1.5276		14.1827	2.35281
									3.26404	0.143059		6.1646	0.672068		9.34606	1.52536		9.7999	1.7122		9.93185	1.54847		14.2282	2.35918
									3.22274	0.108325		6.12178	0.649054		9.29871	1.49819		9.84282	1.73063		9.98182	1.56447		14.2804	2.36794
									3.17823	0.108556		6.07537	0.633499		9.25413	1.48612		9.90172	1.73259		10.0311	1.57175		14.3284	2.37479
									3.13052	0.109816		6.0289	0.618991		9.21299	1.464		9.94312	1.74203		10.0754	1.59689		14.3777	2.37965
									3.08888	0.0958286		5.98279	0.607817		9.16486	1.44567		9.99042	1.75733		10.1241	1.60975		14.4255	2.38639
									3.04631	0.0840448		5.93608	0.592766		9.1207	1.40551		10.0337	1.76831		10.1728	1.62411		14.4681	2.39547
									3.00143	0.0695859		5.88696	0.55824		9.07496	1.39694		10.1285	1.75878		10.2213	1.63189		14.5075	2.4015
									2.95689	0.0664982		5.83834	0.549764		9.02515	1.36661		10.1775	1.74617		10.2712	1.64112		14.5567	2.41
									2.91079	0.0555047		5.79152	0.538498		8.97568	1.33688		10.2254	1.76116		10.3197	1.65976		14.6067	2.40877
									2.81932	0.0596495		5.73543	0.526997		8.92997	1.30631		10.271	1.78572		10.3692	1.67299		14.6465	2.4216
									2.77814	0.0306756		5.68691	0.505641		8.88041	1.30427		10.3238	1.79221		10.4198	1.68799		14.6984	2.41869
									2.74194	0.0339501		5.63428	0.485741		8.836	1.28164		10.371	1.81271		10.4982	1.69827		14.7677	2.41924
									2.69692	0.0230709		5.58857	0.471183		8.78718	1.26739		10.4361	1.81929		10.5423	1.71155		14.8438	2.43881
									2.64401	0.00721732		5.54202	0.45686		8.74013	1.23621		10.4849	1.80555		10.5895	1.7197		14.9187	2.46579
									2.60062	0.0118517		5.49699	0.437114		8.69154	1.20384		10.5364	1.81787		10.6349	1.73457		14.9907	2.45327
									2.56546	-0.00135227		5.45281	0.430694		8.64837	1.18413		10.5894	1.83108		10.6794	1.75267		15.0639	2.46685
									2.5362	-0.00377807		5.40354	0.409516		8.60031	1.16938		10.6394	1.8487		10.7254	1.76243		15.1348	2.47968
									2.52868	-0.00648923		5.35946	0.400553		8.55266	1.14073		10.7001	1.85799		10.7722	1.78091		15.2043	2.49285
									2.5237	-0.00109652		5.31234	0.37105		8.50277	1.11668		10.7489	1.86771		10.8227	1.78661		15.279	2.49699
									2.51914	-0.00926773		5.26377	0.367163		8.4525	1.1002		10.7971	1.86278		10.8588	1.79397		15.3545	2.5055
									2.51463	-0.00467222		5.21253	0.348385		8.40799	1.08297		10.8464	1.88081		10.905	1.81091		15.4325	2.51847
									2.50856	-0.00843155		5.16169	0.331635		8.35716	1.0631		10.8931	1.90588		10.955	1.82184		15.514	2.51211
									2.50737	-0.0027717		5.10313	0.326052		8.31187	1.04423		10.944	1.9086		11.0073	1.83985		15.5941	2.53966
									2.5022	0.00717357		5.05356	0.322987		8.26481	1.02605		11.0041	1.89783		11.0587	1.84056		15.6681	2.53689
									2.50631	-0.0100338		4.99977	0.315953		8.21731	1.00325		11.0548	1.90872		11.1051	1.86443		15.7468	2.55065
									2.50621	-0.00470412		4.9697	0.298061		8.16979	0.971473		11.0986	1.91109		11.156	1.89106		15.8171	2.5493
									2.49914	0.00168574		4.94815	0.290017		8.12491	0.959504		11.1059	1.92332		11.2029	1.88762		15.893	2.55803
									2.49726	0.00444885		4.93222	0.297118		8.07759	0.93964		11.1033	1.87999		11.2477	1.91015		15.9667	2.5656
									2.49652	-0.00438822		4.9242	0.291212		8.0321	0.914188		11.0714	1.85113		11.2912	1.92328		16.0432	2.58311
									2.49597	-0.00826512		4.90436	0.287684		7.98454	0.902337		11.0091	1.83183		11.3348	1.93341		16.1237	2.59806
									2.49367	-0.0136437		4.89299	0.274512		7.93777	0.892433		10.9581	1.79609		11.3789	1.95477		16.2035	2.59478
									2.49271	-0.00408872		4.86965	0.262196		7.88868	0.853807		10.9084	1.77989		11.4263	1.95902		16.2986	2.5931
									2.49218	-0.00665874		4.84072	0.273617		7.83926	0.839413		10.8667	1.75375		11.4722	1.95465		16.4058	2.6053
									2.48976	-0.00630422		4.80354	0.245231		7.78833	0.842976		10.8261	1.73905		11.5215	1.97514		16.5047	2.5687
									2.48891	0.00224896		4.77131	0.250043		7.7805	0.817795		10.7828	1.70887		11.5704	1.99375		25.7994	2.57552
									2.48647	-0.00092108		4.71732	0.232143		7.73431	0.80726		10.7339	1.69158		11.621	1.98261
									2.48609	-0.0133912		4.67763	0.223516		7.6822	0.761914		10.6902	1.6557		11.6673	1.99692
									2.48619	-0.00601066		4.66701	0.201004		7.63014	0.758987		10.6499	1.62921		11.7197	2.01413
									2.48787	-0.00887128		4.60826	0.19455		7.58245	0.750418		10.602	1.61716		11.7719	2.00973
									2.48613	-0.00718323		4.52684	0.195195		7.53367	0.707829		10.5531	1.58797		11.8199	2.03124
									2.48505	-0.00122866		4.482	0.173813		7.49017	0.715429		10.5095	1.57453		11.866	2.0433
									2.48944	-0.0114634		4.43404	0.177265		7.44882	0.700517		10.4655	1.54191		11.914	2.0459
									2.48284	-0.0146348		4.38914	0.15919		7.39824	0.679478		10.4172	1.51164		11.9605	2.06073
									2.47982	-0.00117261		4.35269	0.152518		7.35369	0.650397		10.3763	1.51268		12.0064	2.06477
									2.48223	-0.00639479		4.30526	0.144473		7.31017	0.638453		10.3264	1.49208		12.0552	2.08535
									2.47859	-0.00267305		4.26283	0.131626		7.2605	0.618609		10.2761	1.46604		12.1057	2.0853
									2.47787	-0.0109471		4.21999	0.114095		7.20827	0.602036		10.2279	1.43859		12.1526	2.09373
									2.47866	-0.0135986		4.17575	0.115864		7.15949	0.593389		10.1784	1.41239		12.206	2.09894
									2.47592	-0.00177365		4.15314	0.107676		7.11281	0.566882		10.135	1.39998		12.2502	2.1246
									2.47439	-0.00582748		4.09821	0.0864119		7.06092	0.567698		10.0863	1.38091		12.3015	2.11833
									2.47542	-0.00720692		4.06372	0.0758932		7.01077	0.55096		10.0418	1.36377		12.3546	2.143
									2.47519	-0.00189851		3.94723	0.0847652		6.95925	0.532257		9.9941	1.3329		12.402	2.14565
									2.47374	0.000244658		3.89836	0.0718632		6.91175	0.514373		9.95001	1.30956		12.4565	2.14202
									2.475	-0.00545234		3.86313	0.0718727		6.86846	0.509665		9.90333	1.30064		12.5062	2.16332
									2.47213	0.00136494		3.82106	0.0550461		6.8189	0.492193		9.8561	1.2785		12.5783	2.1522
									2.47121	-0.00714313		3.77875	0.0418885		6.77634	0.467619		9.80772	1.25261		12.6376	2.14622
									2.47063	-0.00447946		3.72819	0.0207329		6.72983	0.461674		9.76648	1.22502		12.674	2.16367
												3.69065	0.0352225		6.68612	0.450198		9.71917	1.2158		12.6705	2.09698
												3.66617	0.0221256		6.63699	0.435465		9.66702	1.20072		12.6221	2.05822
												3.59884	0.0160977		6.59044	0.425005		9.62182	1.1727		12.5677	2.03164
												3.51475	0.00357554		6.54016	0.41753		9.57251	1.15414		12.5186	2.00713
												3.4764	0.00604429		6.49092	0.393384		9.52777	1.13115		12.4774	1.98745
												3.44957	-0.00752783		6.43605	0.387647		9.47708	1.11909		12.4361	1.98348
												3.44129	-0.00358975		6.38279	0.366277		9.42858	1.09833		12.3931	1.94077
												3.43111	-0.000462667		6.3362	0.35919		9.38309	1.07942		12.3436	1.91857
												3.42841	0.00157091		6.28712	0.337431		9.33622	1.06877		12.2957	1.89254
												3.42314	-0.00299794		6.23653	0.336601		9.28978	1.03164		12.2451	1.87292
												3.41872	-0.00740423		6.15989	0.337148		9.24181	1.02608		12.1946	1.86045
												3.41707	0.00137668		6.1172	0.310645		9.19531	1.006		12.15	1.8327
												3.41461	0.000886369		6.07025	0.309358		9.14334	0.986467		12.1033	1.8131
												3.41161	-0.00271155		6.02378	0.294665		9.09542	0.963965		12.061	1.78421
												3.40956	-0.000391012		5.99712	0.292912		9.04618	0.945473		12.0171	1.7765
												3.40631	-0.00547922		5.97866	0.298078		8.99676	0.933248		11.9737	1.75169
												3.40441	0.00406825		5.95992	0.288437		8.95253	0.92572		11.933	1.73749
												3.40846	0.00315826		5.95148	0.2921		8.90736	0.895857		11.8822	1.71661
												3.40375	0.0154109		5.93782	0.278625		8.85397	0.883284		11.8394	1.69174
												3.40317	-0.00501318		5.92211	0.266832		8.80799	0.869557		11.7942	1.67935
												3.40093	0.00134113		5.88987	0.259135		8.75904	0.842718		11.7486	1.63967
												3.39625	0.00201109		5.85837	0.259004		8.70854	0.833598		11.6996	1.62929
												3.39827	0.00486933		5.82158	0.237738		8.66282	0.804354		11.6532	1.60491
												3.39876	-7.70479e-05		5.77917	0.233886		8.61802	0.805535		11.6038	1.59427
												3.395	-0.00473373		5.72191	0.225857		8.61294	0.784587		11.5565	1.56521
												3.39466	0.00148433		5.67839	0.210872		8.56418	0.766197		11.5079	1.54375
												3.39371	0.00226729		5.64323	0.199475		8.5107	0.750346		11.4631	1.528
												3.39251	0.0050058		5.5481	0.196936		8.45912	0.730528		11.4155	1.51901
												3.39234	-0.00700506		5.50866	0.193424		8.40928	0.711938		11.3707	1.48389
												3.39173	-0.0098666		5.4664	0.168906		8.36177	0.706138		11.3264	1.46329
												3.38709	-0.0153198		5.43034	0.160228		8.30909	0.6914		11.2839	1.45366
												3.38966	-0.00474649		5.3864	0.155319		8.26688	0.685268		11.2383	1.42656
												3.3886	-0.00674851		5.34536	0.14628		8.21765	0.653234		11.1919	1.41438
												3.38566	0.00357657		5.3084	0.121817		8.17161	0.63572		11.1478	1.3765
												3.38705	0.0116644		5.26518	0.11955		8.12192	0.624876		11.0995	1.36669
												3.38791	-0.0104166		5.22149	0.125167		8.07539	0.609112		11.0524	1.35582
												3.38595	-0.0158248		5.16765	0.104126		8.02972	0.598174		11.0059	1.34276
												3.3875	-0.0047515		5.11721	0.106973		7.984	0.581843		10.9577	1.32555
												3.38325	-0.00405329		5.07438	0.1011		7.93693	0.577968		10.9051	1.30052
												3.38297	-0.000236991		4.96043	0.0753225		7.88531	0.551759		10.8606	1.28859
												3.38216	0.00278313		4.92769	0.0796784		7.83585	0.529814		10.8105	1.26142
												3.37965	-0.00617379		4.87293	0.0788335		7.78249	0.531017		10.7643	1.24713
												3.37901	-0.010469		4.83847	0.0607218		7.73444	0.521145		10.7191	1.22694
												3.3798	0.000643486		4.80066	0.0521602		7.68925	0.504567		10.6742	1.20578
												3.38056	0.00169987		4.75505	0.0376993		7.63693	0.48509		10.6259	1.18924
												3.38073	-0.00578919		4.71181	0.0315899		7.59545	0.477911		10.581	1.15443
												3.37626	0.00115294		4.66904	0.0200353		7.54754	0.461359		10.5358	1.1596
												3.37722	-0.00273844		4.62616	0.020083		7.50321	0.437704		10.491	1.14377
												3.37639	-0.00385234		4.59455	0.0159587		7.45789	0.447424		10.4506	1.11735
												3.37585	-0.00666786		4.55148	0.00223255		7.38261	0.44138		10.3967	1.09674
												3.37641	0.00386763		4.51333	-0.00126375		7.34431	0.412254		10.351	1.08205
												3.37142	-0.00134622		4.39863	-0.00323341		7.30393	0.406744		10.2979	1.06218
												3.37258	-0.00257166		4.35626	-0.0169609		7.24669	0.395579		10.2517	1.04827
												3.37436	0.00112924		4.31606	-0.000715114		7.1978	0.386109		10.2005	1.03156
												3.371	0.00346983		4.29321	-0.0120993		7.14674	0.366312		10.149	1.01324
												3.37421	0.00669557		4.28293	-0.00959273		7.09842	0.358853		10.1052	0.993983
												3.3736	0.0116581		4.278	-0.0114306		7.04506	0.34857		10.0582	0.992559
												3.37207	0.00710215		4.27276	-0.00289884		6.99612	0.333984		10.0115	0.967754
												3.37034	-0.0100449		4.26688	-0.00164983		6.94262	0.338999		9.96153	0.959211
												3.37285	0.00201075		4.26274	-0.0117059		6.8937	0.313406		9.91892	0.93528
															4.26063	-0.00731048		6.84304	0.310437		9.8672	0.929179
															4.25817	-0.0134495		6.80507	0.308721		9.82566	0.895164
															4.25555	-0.00638841		6.78951	0.287523		9.78549	0.890702
															4.25327	-0.00240044		6.7754	0.302113		9.7374	0.868475
															4.2496	-0.0106086		6.75952	0.288953		9.68786	0.851327
															4.2495	-0.00858091		6.74777	0.290671		9.62865	0.846651
															4.24921	0.00561915		6.73181	0.290839		9.62557	0.828185
															4.24783	-0.0122602		6.71039	0.266896		9.5774	0.818712
															4.24579	-0.00653525		6.67906	0.281098		9.52822	0.801628
															4.24165	-0.00241764		6.56024	0.263547		9.48126	0.781393
															4.23942	-0.012117		6.53174	0.266186		9.42995	0.77266
															4.2413	-0.00408291		6.50012	0.244718		9.38391	0.752533
															4.23676	-0.00608846		6.46091	0.223682		9.33585	0.744378
															4.23837	-0.00905857		6.41627	0.217915		9.28872	0.710133
															4.23563	-0.009563		6.37486	0.213803		9.23942	0.714173
															4.23139	-0.00429024		6.34069	0.215699		9.194	0.689079
															4.2327	-0.00297505		6.27972	0.198517		9.149	0.690806
															4.23076	-0.0134008		6.24039	0.189459		9.09905	0.673355
															4.23166	-0.00519624		6.193	0.168965		9.04732	0.645251
															4.23167	-0.00489049		6.15406	0.157586		8.99915	0.640096
															4.22877	-0.00258453		6.11744	0.167908		8.95002	0.630539
															4.2323	-0.011535		6.0796	0.166384		8.90324	0.610223
															4.22983	-0.000259323		5.97885	0.149643		8.854	0.595648
															4.22684	-0.00704105		5.94178	0.135762		8.80625	0.579852
															4.22545	-0.00385052		5.90017	0.133159		8.76328	0.586545
															4.22605	-0.011382		5.85258	0.124592		8.71402	0.563782
															4.22607	-0.00230326		5.80291	0.100502		8.66455	0.551408
															4.2254	0.000833048		5.76324	0.100204		8.59573	0.543264
															4.22561	-0.00608505		5.72388	0.0976843		8.54529	0.533299
															4.22052	0.00842361		5.675	0.0837659		8.49562	0.531758
															4.22305	-0.0051967		5.63363	0.0842969		8.4497	0.496542
															4.21675	-0.0118905		5.57793	0.0764217		8.40265	0.488977
															4.22001	-0.00847929		5.54231	0.0747916		8.35346	0.476322
															4.22233	-0.0123928		5.43694	0.0591419		8.30851	0.462199
															4.21864	-0.00536348		5.40342	0.0439555		8.26103	0.458027
															4.2156	-0.0137763		5.36815	0.0378647		8.21836	0.427836
															4.21732	-0.013043		5.32312	0.0250869		8.17113	0.430684
															4.21895	-0.0151111		5.27031	0.0250994		8.12244	0.418685
															4.21947	-0.0208825		5.22201	0.0132147		8.08224	0.415189
															4.2162	-0.00215152		5.19135	0.0129231		8.03416	0.398608
															4.2127	-0.0146495		5.15897	0.0184425		7.98412	0.387008
															4.21403	-0.0154161		5.06608	-0.000552437		7.89809	0.38888
															4.21427	-0.0139996		5.023	-0.0127559		7.85751	0.380029
															4.21409	-0.00654653		4.98795	-0.00379538		7.80898	0.360616
															4.2122	-0.0091734		4.98224	-0.00849217		7.75712	0.349781
															4.21169	-0.00938722		4.97622	-0.00838131		7.70453	0.341762
															4.21671	-0.0091415		4.96919	-0.00336158		7.65102	0.331217
															4.21179	-0.0182402		4.96597	-0.00745527		7.60338	0.323352
															4.20896	-0.0177143		4.96067	-0.00154627		7.5585	0.303865
															4.20983	-0.0104778		4.96146	-0.00602478		7.52639	0.305569
															4.20997	-0.0114178		4.96039	-0.0101418		7.51658	0.301168
															4.21354	-0.00974357		4.95622	-0.00649743		7.49569	0.304121
															4.20639	-0.0107033		4.95418	-0.00457698		7.48631	0.286349
															4.20818	0.00471212		4.95316	-0.00690982		7.47603	0.288379
															4.20785	-0.0150596		4.95091	-0.0125358		7.46424	0.294398
															4.21008	-0.00377214		4.94628	-0.0188118		7.43957	0.274231
															4.20305	-0.00351229		4.94349	0.00487172		7.40361	0.273492
															4.20489	-0.00692349		4.94247	-0.00920621		7.30135	0.259214
															4.20319	-0.0131255		4.94048	-0.000835866		7.2674	0.245953
															4.2018	-0.00745082		4.93692	-0.00479342		7.23469	0.24423
																		4.93736	-0.00714814		7.18292	0.253884
																		4.93952	-0.0025057		7.14342	0.238407
																		4.93616	-0.0124378		7.09346	0.214252
																		4.93897	0.00654554		7.04138	0.209483
																		4.93632	-0.0190969		7.00719	0.207863
																		4.93227	-0.0116822		6.96398	0.200534
																		4.93007	0.000989347		6.92986	0.183091
																		4.92891	-0.00139362		6.88631	0.197547
																		4.92671	-0.0082314		6.79544	0.185188
																		4.92483	0.000325765		6.76279	0.157164
																		4.9264	-0.00787962		6.72284	0.149318
																		4.92481	-0.000328131		6.6829	0.15549
																		4.92416	-0.0063507		6.64079	0.131174
																		4.92109	8.15299e-05		6.59546	0.136116
																		4.92163	-0.008287		6.55146	0.121226
																		4.92097	-0.00131991		6.463	0.120552
																		4.92345	-0.0117014		6.41585	0.114738
																		4.922	-0.00892324		6.38047	0.114449
																		4.91962	-0.00843509		6.32206	0.0980667
																		4.91859	-0.00990533		6.27729	0.0918865
																		4.92105	-0.00383958		6.23002	0.0895595
																		4.91687	-0.00135864		6.19511	0.0708956
																		4.91423	-0.00872364		6.13256	0.0622869
																		4.91611	0.00210314		6.05285	0.0666026
																		4.91439	-0.000647562		6.01919	0.0522699
																		4.91383	-0.00445611		5.98511	0.0540108
																		4.91497	-0.00818811		5.95248	0.0363996
																		4.91182	-0.0126806		5.90985	0.0319604
																		4.91163	-0.000127175		5.86763	0.0315752
																		4.90793	-0.0084434		5.83403	0.0241337
																		4.91192	-0.0101282		5.74122	-0.00202621
																		4.91285	-0.000119882		5.70438	0.00317637
																		4.91088	-0.00253976		5.6571	0.00920202
																		4.90716	-0.00704607		5.61386	0.00285467
																		4.91076	-0.00604198		5.60631	0.00725298
																		4.90865	0.00176446		5.59591	0.00496787
																		4.9062	0.0040327		5.59134	0.000833963
																		4.90615	-0.0107343		5.58516	-0.00213739
																		4.90804	-0.00656943		5.58315	0.00888761
																		4.89983	-0.00856678		5.57849	-0.0143085
																		4.90796	-0.00485084		5.57753	-0.00526266
																		4.90715	-6.01922e-05		5.5753	0.00453942
																		4.90655	0.00263913		5.57196	-0.00650062
																		4.90541	-0.00770817		5.57221	0.00205621
																		4.90395	-0.00278275		5.56811	0.00245093
																		4.90615	-0.0114766		5.56658	-0.00285976
																		4.90299	-0.00600143		5.56252	0.00516563
																		4.90437	-0.0103844		5.56467	0.0181516
																		4.90524	0.00442687		5.5629	0.000542327
																		4.89927	0.00193921		5.56093	0.00926445
																		4.8997	-0.00135591		5.55894	-0.00130293
																		4.90154	0.000360397		5.5566	0.00848296
																		4.90098	-0.00729123		5.55448	-0.00650689
																		4.90213	-0.00858011		5.55666	-0.00491829
																		4.9001	-0.00852577		5.55441	-0.00548754
																		4.89926	0.00512553		5.55375	-0.00404555
																		4.89828	-0.0040141		5.54697	-0.00914105
																		4.89838	0.0036112		5.55056	0.0133446
																		4.90182	0.000544491		5.55053	-0.000305804
																		4.89874	-0.00146698		5.54689	-0.00519624
																					5.54539	-0.000274359
																					5.54852	0.000839887
																					5.54654	0.00591591
																					5.5488	0.00116068
																					5.54765	-0.00679089
																					5.54256	-0.00480163
																					5.54557	0.00683227
																					5.54607	0.00964779
																					5.54048	0.00149925
																					5.53681	0.00777017
																					5.53762	0.00934157
																					5.5344	0.00510468
																					5.53616	0.00531373
																					5.537	-0.00157817
																					5.5395	-0.00745903
																					5.53408	0.00233143
																					5.53356	-0.000217402
																					5.5323	-0.00466219
																					5.53199	-0.00241445
																					5.53669	0.0043576
																					5.53198	0.00163698
																					5.52964	-0.00128927
																					5.5286	0.00183896
																					5.52981	-0.00335554
																					5.5279	-0.000476678
																					5.52895	-0.00223822
																					5.52887	0.00109506
																					5.52441	-0.0076699
																					5.52347	-0.000299875
																					5.52507	-0.0018444
																					5.52214	0.000547229
																					5.51556	0.0103761
																					5.52389	0.00190856
																					5.52356	-0.0122706
																					5.52076	0.00229144
																					5.51983	-0.00348415
																					5.51781	0.00151805
																					5.51916	-0.00311619
																					5.51742	0.000247847
																					5.51868	0.000561923
																					5.51635	-0.00014677
																					5.52091	0.00426795
																					5.51748	-0.000716368
																					5.51699	0.00205712
																					5.51862	0.00536123
																					5.5171	-0.00539447
																					5.51604	0.00161329
																					5.51513	-0.00570808
																					5.51526	-0.00591952
																					5.51687	0.000782924
																					5.51453	-0.0129223
																					5.51623	-0.00630149
																					5.51003	-0.0113878
																					5.51167	-0.00498071
																					5.51279	-0.00127287
																					5.51205	0.00111238
																					5.51327	-0.000429285
																					5.50772	-0.00720112
																					5.51111	-0.00613323
																					5.51132	0.00249878

## Sheet: Figure 7D
Load (kN)	strain 1 (%)	strain 2 (%)		Load (kN)	strain 1 (%)	strain 2 (%)		Load (kN)	strain 1 (%)	strain 2 (%)		Load (kN)	strain 1 (%)	strain 2 (%)		Load (kN)	strain 1 (%)	strain 2 (%)		Load (kN)	strain 1 (%)	strain 2 (%)		Load (kN)	strain 1 (%)	strain 2 (%)		Load (kN)	strain 1 (%)	strain 2 (%)		Load (kN)	strain 1 (%)	strain 2 (%)
0.0539152	0	0		0.00948728	0.00305	0.0024		0.00330761	0.0038	-0.00115		-0.00187082	0.00405	-0.004		-0.00312724	0.00585	-0.00785		-0.01226	0.00735	-0.0063		0.000231899	0.00725	-0.006		0.0121237	0.0066	-0.0041		0.0102443	0.0072	-0.0076
0.055589	0.0004	-0.00065		0.0153767	0.0031	0.002		0.000562835	0.0041	-0.00125		-0.0126489	0.0042	-0.0042		-0.0133515	0.0066	-0.0059		-0.00635982	0.0074	-0.0063		-0.00233607	0.00745	-0.00555		0.00335728	0.00705	-0.0062		0.0168396	0.0083	-0.0066
0.0758481	0.0009	-0.00195		0.0363699	0.00325	0.0012		-0.0148409	0.004	-0.00115		-0.00616513	0.00405	-0.00425		-0.0114868	0.0068	-0.0061		-0.0102568	0.0075	-0.00615		0.00218254	0.00735	-0.00585		-0.00350272	0.00675	-0.0059		0.0348833	0.0086	-0.0076
0.0844254	0.00125	-0.0027		0.0509851	0.0037	0.0008		-0.00243997	0.0038	-0.0011		0.00340523	0.00405	-0.0041		-0.0186189	0.00665	-0.0062		-0.00210869	0.00715	-0.00615		1.27194e-05	0.00655	-0.00785		-0.00113024	0.00675	-0.0056		0.0653717	0.0089	-0.00895
0.109024	0.00175	-0.00375		0.0555588	0.00395	-0.0002		0.00327936	0.0038	-0.00095		0.00242268	0.0042	-0.0042		-0.0034117	0.0066	-0.0059		-0.0062778	0.00725	-0.0063		-0.0090973	0.00685	-0.00735		0.00792009	0.0066	-0.0058		0.0660216	0.0092	-0.00985			Simulation Results
0.131711	0.0023	-0.00465		0.0768033	0.00425	-0.0009		-0.00327169	0.0041	-0.00145		0.00246039	0.00425	-0.004		-0.00304921	0.0065	-0.0062		0.00360118	0.00745	-0.00615		-0.00362131	0.00765	-0.00575		0.0121419	0.0068	-0.00585		0.0821398	0.0095	-0.01095					%	%	MPa	MPa
0.136018	0.00285	-0.0058		0.0733679	0.0046	-0.002		-0.00249419	0.0041	-0.00195		-0.0142106	0.00425	-0.0041		-0.0073696	0.0067	-0.0057		-0.00281511	0.0072	-0.0064		-0.00512699	0.00765	-0.0054		-0.00165347	0.0067	-0.0056		0.092341	0.0104	-0.0112			Disp	Load	compressive strain	tension strain	compressive stress	tension stress
0.144627	0.0033	-0.0067		0.112632	0.00505	-0.0028		-0.0100188	0.0041	-0.00215		-0.00164025	0.0044	-0.00375		-0.00476472	0.00705	-0.0051		-0.00331544	0.0071	-0.0064		-0.0106236	0.0073	-0.0057		0.00262044	0.0069	-0.00585		0.106103	0.0111	-0.0109			0	0	0	0	0	0
0.165694	0.0039	-0.008		0.123124	0.00555	-0.00405		-0.00965744	0.00465	-0.0031		-0.00119266	0.0041	-0.0041		-0.0083558	0.0067	-0.00585		-0.000636742	0.0074	-0.0062		-0.00979278	0.0075	-0.00545		-0.000535012	0.0068	-0.00585		0.141132	0.01095	-0.01355			6.78	1.778	-0.160759	0.0498101	-2.54	0.787
0.195625	0.00445	-0.00895		0.136226	0.006	-0.0048		0.00708654	0.0047	-0.0035		0.00285694	0.0042	-0.00415		-0.00810381	0.0062	-0.0066		-0.00232923	0.00735	-0.00635		-0.00906221	0.00735	-0.00575		0.000386825	0.0067	-0.0056		0.144708	0.011	-0.0156
0.19836	0.00485	-0.00945		0.148788	0.0065	-0.006		0.0257455	0.0051	-0.0044		0.00235148	0.00425	-0.00435		3.04847e-05	0.0067	-0.00595		-0.012446	0.0074	-0.0062		-0.00855265	0.0078	-0.0054		0.00460742	0.00675	-0.00575		0.158346	0.01175	-0.0161
0.196929	0.00495	-0.0102		0.168906	0.00705	-0.00675		0.0433257	0.0054	-0.00525		0.00455138	0.004	-0.00395		-0.00699367	0.00635	-0.0063		0.00577271	0.00755	-0.00625		-0.00430904	0.00775	-0.00495		-0.000139024	0.00685	-0.0057		0.175369	0.01185	-0.0175
0.239197	0.00585	-0.01155		0.195519	0.0077	-0.0082		0.0503782	0.0058	-0.0064		-0.00356527	0.00445	-0.0042		-0.0140479	0.006	-0.00745		-0.0128129	0.0074	-0.00635		-0.00577177	0.00775	-0.00525		-0.00691712	0.0067	-0.00585		0.202869	0.0117	-0.02075
0.237433	0.0063	-0.01225		0.210524	0.00785	-0.00895		0.0556765	0.0062	-0.0072		-0.00253612	0.0043	-0.00405		0.00424516	0.00595	-0.0067		0.00223483	0.00725	-0.0064		-0.00322248	0.0072	-0.0059		0.00737054	0.0066	-0.0058		0.218722	0.0124	-0.02115
0.265963	0.0069	-0.0133		0.227663	0.0083	-0.01015		0.0754387	0.0069	-0.0083		0.00639608	0.00415	-0.00405		0.00290262	0.0065	-0.00565		-0.0105803	0.0071	-0.0063		0.00400992	0.00755	-0.006		-0.000379623	0.00655	-0.00565		0.235575	0.01335	-0.0203
0.282286	0.0075	-0.0141		0.245864	0.00905	-0.01095		0.0837099	0.00735	-0.0091		-0.00391204	0.0044	-0.0041		-0.00859378	0.00625	-0.0061		-0.00217567	0.0071	-0.0063		0.00186892	0.00735	-0.0055		-0.000701331	0.00685	-0.0057		0.242355	0.0138	-0.0215
0.301733	0.00825	-0.01535		0.267362	0.00975	-0.01235		0.0939145	0.00755	-0.0104		0.0159903	0.0043	-0.004		-0.00596783	0.00665	-0.00615		-0.0161123	0.00745	-0.0063		0.0033984	0.00745	-0.00575		-0.00464066	0.00675	-0.0056		0.259576	0.0141	-0.0231
0.319591	0.00885	-0.0161		0.262484	0.0101	-0.01365		0.129384	0.00855	-0.0112		0.00458954	0.00415	-0.0038		-0.00487226	0.0064	-0.00595		-0.00145012	0.00725	-0.00635		-0.0017609	0.00755	-0.0057		-0.00871681	0.00665	-0.00575		0.285201	0.0145	-0.02395
0.312829	0.00945	-0.0173		0.277933	0.0108	-0.01495		0.141929	0.00875	-0.0126		0.0124642	0.0046	-0.0043		-0.0111197	0.00635	-0.00605		-0.00353291	0.0073	-0.0063		-0.00953567	0.00755	-0.00585		0.00643891	0.00665	-0.00575		0.290991	0.01445	-0.0249
0.328461	0.0101	-0.0179		0.303912	0.01145	-0.0154		0.162485	0.0092	-0.01355		0.00859586	0.0048	-0.0051		-0.0123553	0.0067	-0.0055		-0.0150765	0.0071	-0.00645		-0.00978868	0.0073	-0.00565		0.0063128	0.00665	-0.00575		0.299768	0.015	-0.02505
0.325029	0.01045	-0.01855		0.315255	0.01225	-0.01685		0.16636	0.00985	-0.01495		-0.00635469	0.00525	-0.0063		-0.0064186	0.00695	-0.00505		-0.0105305	0.00715	-0.00625		-0.00893087	0.00745	-0.0057		-0.00370698	0.0069	-0.00555		0.317583	0.01555	-0.02505
0.321189	0.01045	-0.01875		0.32248	0.01255	-0.01735		0.197992	0.01025	-0.01575		-0.00105824	0.00555	-0.0071		-0.00792826	0.0063	-0.00665		0.00035584	0.0073	-0.0064		-0.00774838	0.00745	-0.0058		0.00254663	0.00685	-0.00585		0.312214	0.0152	-0.02615
0.337218	0.01095	-0.01885		0.316275	0.01265	-0.0178		0.201567	0.011	-0.0172		0.0036521	0.0061	-0.00805		0.00238611	0.0062	-0.00625		-0.0085236	0.0072	-0.0062		-0.0135284	0.00745	-0.00585		0.000997549	0.00665	-0.0058		0.334376	0.0149	-0.0265
0.344444	0.0108	-0.01935		0.313635	0.0128	-0.0179		0.216918	0.0114	-0.018		0.0150733	0.00655	-0.0089		-0.0130595	0.0066	-0.00575		0.00739868	0.0072	-0.00615		-0.000618968	0.0078	-0.0053		-0.00541464	0.00675	-0.0057		0.318387	0.01515	-0.0262
0.354107	0.0107	-0.02		0.322459	0.013	-0.01835		0.248414	0.0122	-0.01945		-0.000577501	0.0069	-0.0103		-0.014551	0.00575	-0.0078		-0.000691417	0.00725	-0.0063		0.00474185	0.0079	-0.00505		-0.00115803	0.0068	-0.00575		0.32722	0.015	-0.02755
0.357312	0.0111	-0.0204		0.334248	0.0128	-0.0185		0.255406	0.0127	-0.02025		0.0146335	0.0073	-0.01095		-0.0183619	0.00515	-0.0088		-0.000233348	0.00725	-0.00635		0.00170704	0.00745	-0.00565		-0.00770373	0.00685	-0.00575		0.341765	0.0148	-0.02865
0.37721	0.0122	-0.02105		0.355242	0.0131	-0.01915		0.273848	0.01325	-0.021		0.0467861	0.00785	-0.0122		-0.00919037	0.00605	-0.00665		-0.00913831	0.0074	-0.0063		-0.00857271	0.00725	-0.00595		0.00408374	0.0067	-0.00575		0.355881	0.0159	-0.02885
0.366797	0.0122	-0.0214		0.364596	0.01335	-0.0198		0.277543	0.01345	-0.02135		0.0436722	0.00825	-0.0132		0.00249832	0.0064	-0.00575		-0.00905721	0.0072	-0.0062		-0.00920575	0.00735	-0.0057		0.00578945	0.00675	-0.0056		0.354702	0.0162	-0.02915
0.384285	0.01255	-0.0218		0.38674	0.01375	-0.02095		0.298715	0.01345	-0.0215		0.0649241	0.00905	-0.0145		-0.0217571	0.0064	-0.0064		-0.00244145	0.0073	-0.00625		-0.00731082	0.00715	-0.0061		-0.0092176	0.00675	-0.006		0.372436	0.01665	-0.03115
0.405837	0.0129	-0.0227		0.393946	0.0141	-0.0217		0.321201	0.0136	-0.0216		0.0799988	0.00935	-0.0153		0.00232745	0.0063	-0.00615		-0.00702328	0.0071	-0.0062		0.000876683	0.0071	-0.00615		-0.0167003	0.0064	-0.00595		0.385464	0.01695	-0.032
0.37723	0.0141	-0.02235		0.420085	0.0147	-0.0229		0.308157	0.01355	-0.02225		0.091089	0.00955	-0.01665		-0.0122624	0.0063	-0.0062		-0.00607081	0.00725	-0.0063		-0.0114029	0.0073	-0.00575		-0.00808012	0.00695	-0.00565		0.409559	0.0172	-0.03285
0.359946	0.0133	-0.02045		0.437884	0.01505	-0.024		0.325357	0.0139	-0.0226		0.114862	0.01005	-0.01755		-0.00219892	0.0065	-0.00605		-0.00371473	0.00725	-0.0064		-0.00257166	0.00765	-0.00575		0.00360391	0.0069	-0.00575		0.414423	0.01775	-0.03395
0.338727	0.0128	-0.01955		0.447357	0.0159	-0.0252		0.321878	0.0144	-0.0234		0.13663	0.01075	-0.01895		-0.000450364	0.0066	-0.0057		-0.00793339	0.0074	-0.0061		-0.00433582	0.0073	-0.0058		0.00735721	0.0068	-0.00575		0.43527	0.01875	-0.03435
0.334503	0.0125	-0.0188		0.465688	0.0162	-0.02625		0.329211	0.0143	-0.0243		0.144874	0.011	-0.01995		-0.00791106	0.00655	-0.0055		0.00172687	0.0075	-0.00615		-0.00537715	0.0074	-0.0054		-0.00521174	0.0069	-0.00575		0.460538	0.01915	-0.03565
0.329729	0.0126	-0.01865		0.481416	0.01705	-0.02685		0.333578	0.0151	-0.0253		0.163011	0.0119	-0.0212		-0.0022692	0.00625	-0.0064		-0.00815712	0.00725	-0.0062		-0.00669235	0.00715	-0.00615		0.00888988	0.0066	-0.0056		0.481481	0.01895	-0.0384
0.313482	0.0124	-0.0183		0.487252	0.0173	-0.0263		0.345535	0.01515	-0.0259		0.171201	0.0121	-0.0218		-0.00461389	0.0062	-0.0068		-0.0162031	0.00755	-0.00615		-0.0179631	0.00745	-0.0057		-0.00598104	0.00665	-0.0056		0.492081	0.01945	-0.0389
0.302998	0.01235	-0.0181		0.495314	0.0175	-0.0267		0.373418	0.01595	-0.02725		0.196803	0.01255	-0.0236		1.90934e-05	0.00705	-0.0076		0.00165783	0.00755	-0.00635		-0.0142179	0.00785	-0.00435		-0.00301013	0.00685	-0.00585		0.512347	0.0199	-0.0405
0.297169	0.01185	-0.0173		0.499042	0.01705	-0.02705		0.379691	0.01625	-0.02815		0.209652	0.0131	-0.02405		-0.00357985	0.00745	-0.0085		-0.00531826	0.0077	-0.00615		0.00142452	0.00785	-0.00435		4.96267e-05	0.00675	-0.0056		0.51593	0.0197	-0.0427
0.272623	0.01155	-0.01625		0.503351	0.01695	-0.0279		0.393882	0.017	-0.02955		0.217305	0.0141	-0.02325		-0.001472	0.0077	-0.00965		0.00663952	0.00745	-0.0061		0.000572745	0.00725	-0.00605		0.0004635	0.0067	-0.00585		0.537012	0.0199	-0.04505
0.258005	0.0105	-0.015		0.521225	0.0176	-0.02895		0.400461	0.0174	-0.0304		0.24516	0.01405	-0.02345		0.00156396	0.00855	-0.0105		-0.00480847	0.00725	-0.0062		-0.00913843	0.00745	-0.00615		0.00208411	0.0068	-0.0057		0.535548	0.0203	-0.04265
0.252237	0.0098	-0.01415		0.550292	0.0181	-0.03095		0.431471	0.0179	-0.03175		0.255157	0.01295	-0.0253		0.0122145	0.009	-0.01185		-0.0127298	0.00755	-0.00635		-0.0132268	0.00725	-0.0055		0.00356324	0.0067	-0.00585		0.575317	0.021	-0.0435
0.232592	0.009	-0.0125		0.550107	0.0185	-0.03175		0.442159	0.01815	-0.03285		0.279054	0.0133	-0.02525		0.0354461	0.0091	-0.0124		-0.00684011	0.0076	-0.0062		-0.00356652	0.007	-0.00665		0.00347256	0.0068	-0.0054		0.586461	0.0211	-0.04515
0.220628	0.0088	-0.0118		0.559305	0.0192	-0.03375		0.463627	0.01875	-0.03425		0.288076	0.01335	-0.02515		0.0468722	0.01005	-0.01385		-0.00342526	0.00755	-0.00615		-0.00479707	0.0072	-0.00665		-0.00490382	0.0067	-0.0058		0.583582	0.02155	-0.0452
0.207923	0.00795	-0.01065		0.578739	0.01965	-0.0349		0.472169	0.01935	-0.0352		0.303762	0.0129	-0.02675		0.067648	0.0103	-0.0149		-0.00366449	0.0077	-0.0061		-0.00415297	0.00755	-0.00585		-0.0093412	0.00695	-0.00555		0.609988	0.0217	-0.04635
0.196472	0.008	-0.00955		0.581146	0.02015	-0.0359		0.492603	0.01995	-0.0369		0.316728	0.0132	-0.0284		0.0748678	0.01095	-0.0157		-0.000804427	0.0076	-0.00585		-0.0110187	0.0075	-0.00575		-0.00739057	0.00675	-0.00565		0.628975	0.0226	-0.04785
0.179693	0.00705	-0.00855		0.595524	0.02055	-0.03695		0.508076	0.02055	-0.03755		0.316019	0.01425	-0.0277		0.0974236	0.0117	-0.0163		-0.00659905	0.00775	-0.0061		-0.0129733	0.0075	-0.00565		-0.00654118	0.00705	-0.00585		0.636802	0.0233	-0.0484
0.15156	0.00665	-0.0077		0.604576	0.02005	-0.0373		0.530255	0.0212	-0.0392		0.316274	0.0148	-0.0289		0.0969474	0.01205	-0.01795		-0.0027946	0.00745	-0.006		-0.00891412	0.0075	-0.0056		-0.00130522	0.00685	-0.00555		0.665712	0.0234	-0.04975
0.159896	0.0065	-0.0068		0.6266	0.02045	-0.0385		0.535329	0.0214	-0.04		0.311786	0.01515	-0.0302		0.108352	0.01225	-0.01935		-0.0058334	0.00755	-0.0062		-0.00329038	0.00745	-0.0061		-0.0198165	0.00685	-0.0055		0.677983	0.02345	-0.0519
0.130474	0.00585	-0.00585		0.634889	0.0212	-0.03965		0.564688	0.02205	-0.0407		0.333292	0.016	-0.03135		0.149663	0.01285	-0.02025		0.00640701	0.00765	-0.006		0.0037953	0.0078	-0.00485		0.00517703	0.0071	-0.00555		0.690404	0.0238	-0.05315
0.111183	0.0056	-0.005		0.649494	0.0214	-0.0404		0.579325	0.02255	-0.0416		0.329775	0.0161	-0.0327		0.144843	0.01315	-0.0217		-0.01609	0.00795	-0.0064		-0.000763419	0.00845	-0.0036		0.0100388	0.00695	-0.00545		0.711213	0.02435	-0.0539
0.100264	0.0052	-0.00395		0.649707	0.02195	-0.0417		0.593539	0.02305	-0.043		0.345893	0.0174	-0.03355		0.17387	0.01355	-0.0233		0.000290795	0.0082	-0.0078		-0.00135124	0.0078	-0.00495		0.00655784	0.00695	-0.0056		0.721647	0.0246	-0.0553
0.0837845	0.00485	-0.00335		0.680785	0.02255	-0.0429		0.610188	0.02345	-0.04405		0.351952	0.0184	-0.0332		0.188859	0.0142	-0.02375		-0.000426098	0.0088	-0.00835		-4.6975e-05	0.00745	-0.0063		-0.00295864	0.00685	-0.0054		0.747094	0.02495	-0.0562
0.0696314	0.0043	-0.00215		0.689584	0.0231	-0.044		0.623168	0.02435	-0.0455		0.374345	0.01835	-0.03575		0.209776	0.01475	-0.0246		-0.016801	0.0093	-0.0094		0.00325395	0.00735	-0.0055		-0.00955891	0.00705	-0.00545		0.757705	0.02545	-0.0579
0.0519691	0.004	-0.0017		0.704439	0.0231	-0.04495		0.647757	0.0245	-0.04615		0.385731	0.0179	-0.03785		0.231705	0.015	-0.0256		0.00297405	0.00925	-0.01075		-0.0118845	0.0075	-0.00565		0.00139627	0.00705	-0.00555		0.768298	0.02585	-0.0588
0.0382626	0.00375	-0.00065		0.701833	0.0239	-0.04615		0.670173	0.0252	-0.04775		0.40414	0.0189	-0.0383		0.235386	0.0155	-0.02595		0.0180031	0.0105	-0.0111		-0.00152998	0.00705	-0.00715		-0.00136127	0.0069	-0.00565		0.792548	0.0262	-0.0602
0.0253108	0.00365	-5e-05		0.717955	0.0235	-0.04685		0.669919	0.02585	-0.0488		0.426929	0.0195	-0.0396		0.247709	0.01535	-0.0266		0.0311373	0.01115	-0.011		-0.019158	0.0074	-0.00675		-0.0113551	0.00685	-0.0056		0.805111	0.0261	-0.05995
0.0150614	0.0033	0.00045		0.739665	0.024	-0.04815		0.697011	0.0264	-0.05065		0.444608	0.01945	-0.04275		0.275275	0.0155	-0.02705		0.0445776	0.0112	-0.01335		-0.00154764	0.00765	-0.00525		0.0105164	0.007	-0.0054		0.81775	0.026	-0.06075
0.0165931	0.00295	0.00075		0.743287	0.0247	-0.0491		0.706961	0.02675	-0.05165		0.460823	0.01995	-0.0432		0.283366	0.01595	-0.02615		0.0602762	0.0109	-0.0154		0.00671608	0.0078	-0.00545		0.00557403	0.007	-0.00535		0.821945	0.02665	-0.0615
0.0108029	0.00295	0.0015		0.754876	0.02515	-0.05035		0.725868	0.02775	-0.053		0.46455	0.0213	-0.04325		0.301364	0.0157	-0.0257		0.0699778	0.01185	-0.01595		0.00187302	0.0076	-0.0053		-0.00103637	0.00685	-0.0056		0.841874	0.02735	-0.0622
0.00340068	0.00275	0.0013		0.767683	0.0258	-0.05145		0.738885	0.0281	-0.0541		0.489958	0.02125	-0.04345		0.319627	0.0155	-0.027		0.0926613	0.0119	-0.0171		-0.00173458	0.00745	-0.0055		-0.00396398	0.00695	-0.00555		0.863422	0.0272	-0.06365
				0.699458	0.02445	-0.04905		0.756221	0.0281	-0.0544		0.505602	0.02205	-0.0451		0.308574	0.0157	-0.02865		0.11114	0.01175	-0.01995		-0.0155154	0.00735	-0.00585		0.004838	0.00675	-0.00575		0.882765	0.02755	-0.0658
				0.681457	0.0242	-0.04785		0.783467	0.02735	-0.05475		0.537905	0.02255	-0.0459		0.303261	0.0163	-0.0287		0.11828	0.01255	-0.02035		-0.00249009	0.0078	-0.00525		-0.00482863	0.00665	-0.00575		0.903216	0.02825	-0.06705
				0.646312	0.02345	-0.0464		0.778406	0.0274	-0.0553		0.541172	0.02305	-0.04775		0.313369	0.0166	-0.0309		0.131824	0.0139	-0.02015		-0.0108824	0.00865	-0.0057		0.00955073	0.0066	-0.0057		0.913025	0.02875	-0.069
				0.617301	0.02275	-0.0444		0.813375	0.02775	-0.05685		0.564303	0.02415	-0.0474		0.326171	0.0168	-0.03235		0.158443	0.0143	-0.0212		-0.00625353	0.00835	-0.00705		-0.000277095	0.0067	-0.0055		0.920006	0.02885	-0.07
				0.596018	0.02235	-0.04295		0.812383	0.02855	-0.05705		0.580916	0.02565	-0.0473		0.33402	0.01745	-0.03275		0.165316	0.0148	-0.02255		-0.0102972	0.0085	-0.00925		-8.25234e-05	0.00685	-0.0056		0.940487	0.02955	-0.07155
				0.575515	0.0217	-0.0413		0.848952	0.0291	-0.05815		0.602617	0.02465	-0.05025		0.332159	0.0179	-0.0331		0.177958	0.01515	-0.0236		0.0115668	0.00925	-0.0095		-0.00444153	0.0066	-0.00555		0.951409	0.02975	-0.0724
				0.552266	0.02125	-0.03975		0.839396	0.02945	-0.0586		0.6152	0.02485	-0.0524		0.340716	0.0187	-0.0349		0.203469	0.01545	-0.0251		0.0154274	0.00935	-0.01105		-0.0021055	0.00665	-0.0057		0.968088	0.03015	-0.07465
				0.53692	0.02075	-0.038		0.829659	0.0294	-0.0592		0.630133	0.0259	-0.0527		0.369325	0.0187	-0.03575		0.21892	0.01635	-0.0248		0.0344117	0.00895	-0.01215		0.00308535	0.00705	-0.00525		0.977528	0.03075	-0.0755
				0.517239	0.02015	-0.0369		0.825296	0.03005	-0.06085		0.63361	0.0243	-0.05455		0.387645	0.0193	-0.0376		0.236996	0.017	-0.025		0.0505732	0.0099	-0.0132		-0.00901893	0.00685	-0.00585		1.00614	0.0311	-0.07735
				0.493557	0.01965	-0.035		0.871309	0.03015	-0.0617		0.656589	0.0239	-0.05725		0.404672	0.01985	-0.03845		0.257785	0.01625	-0.0266		0.054462	0.01075	-0.01385		0.00550192	0.0069	-0.00555		1.00912	0.0312	-0.07845
				0.465162	0.0191	-0.03375		0.858783	0.0295	-0.06095		0.672822	0.0262	-0.05665		0.430676	0.021	-0.03805		0.267127	0.01605	-0.02705		0.0742024	0.01135	-0.0151		-0.00738567	0.00665	-0.00535		1.03564	0.03215	-0.0781
				0.451738	0.01895	-0.03235		0.870012	0.0302	-0.06205		0.677857	0.02705	-0.05665		0.441732	0.0216	-0.03935		0.287832	0.0162	-0.02655		0.0940235	0.0118	-0.01595		0.00294762	0.007	-0.00545		1.05076	0.03255	-0.07925
				0.426195	0.01795	-0.0307		0.882933	0.0302	-0.0622		0.702383	0.0276	-0.05885		0.449028	0.02105	-0.04255		0.29243	0.01605	-0.0281		0.114119	0.012	-0.01765		0.000365984	0.00695	-0.0054		1.06006	0.03225	-0.083
				0.421564	0.01735	-0.0292		0.877414	0.02985	-0.0629		0.717644	0.02815	-0.06		0.467531	0.02145	-0.0436		0.298528	0.016	-0.02965		0.128761	0.0125	-0.01835		0.00230455	0.00685	-0.0054		1.06996	0.0326	-0.08395
				0.395679	0.01685	-0.02805		0.859483	0.0304	-0.0646		0.725969	0.0288	-0.0617		0.489602	0.02145	-0.043		0.311865	0.017	-0.0289		0.134463	0.0137	-0.0186		0.00257887	0.0069	-0.00535		1.09864	0.03315	-0.08525
				0.380956	0.0163	-0.0264		0.891754	0.0309	-0.0652		0.751579	0.02935	-0.06305		0.507446	0.0217	-0.0455		0.304898	0.01725	-0.02915		0.157036	0.01395	-0.01955		-0.00251846	0.00695	-0.00565		1.11178	0.03285	-0.0869
				0.36232	0.0158	-0.0254		0.877304	0.0317	-0.0671		0.769336	0.03085	-0.0632		0.534657	0.02205	-0.0472		0.312819	0.01765	-0.0306		0.176273	0.01395	-0.0214		0.0156311	0.00765	-0.00675		1.12528	0.0336	-0.0891
				0.338376	0.01545	-0.02465		0.897046	0.0326	-0.06785		0.78853	0.0314	-0.064		0.53927	0.0229	-0.046		0.322539	0.01815	-0.03145		0.194036	0.0138	-0.02325		0.015121	0.00765	-0.0075		1.13307	0.03435	-0.0893
				0.331328	0.01505	-0.02345		0.915813	0.03305	-0.06895		0.811576	0.0308	-0.06755		0.53972	0.02345	-0.0474		0.327727	0.0182	-0.0332		0.209472	0.0151	-0.02415		0.039263	0.00825	-0.0088		1.1364	0.03465	-0.09015
				0.319303	0.0147	-0.0229		0.935173	0.03335	-0.06965		0.825677	0.0309	-0.0685		0.550442	0.02395	-0.0488		0.351895	0.0189	-0.0341		0.226936	0.0151	-0.02345		0.0512117	0.00885	-0.00955		1.15384	0.03465	-0.0915
				0.31148	0.0143	-0.0215		0.916799	0.03265	-0.06955		0.846288	0.0322	-0.0699		0.579919	0.0247	-0.04995		0.355577	0.02045	-0.0328		0.247082	0.015	-0.0235		0.0595119	0.00915	-0.011		1.16189	0.03475	-0.09275
				0.307674	0.01415	-0.0213		0.939856	0.0329	-0.07065		0.866603	0.03135	-0.07195		0.585987	0.0249	-0.05135		0.371089	0.02105	-0.0339		0.262768	0.0155	-0.02555		0.0846213	0.00935	-0.0117		1.19494	0.0349	-0.0941
				0.301345	0.01405	-0.0213		0.955037	0.03165	-0.06925		0.878288	0.03155	-0.07435		0.620679	0.02595	-0.0522		0.39302	0.01965	-0.03815		0.276578	0.01585	-0.027		0.0938156	0.01	-0.01315		1.19066	0.03465	-0.0925
				0.308433	0.014	-0.02085		0.946794	0.03215	-0.0704		0.896292	0.03275	-0.07395		0.617187	0.0267	-0.05235		0.408189	0.0203	-0.0389		0.28467	0.0159	-0.02655		0.113055	0.01035	-0.0138		1.17919	0.03435	-0.0907
				0.289178	0.0138	-0.02045		0.938919	0.0287	-0.07235		0.911094	0.0341	-0.0748		0.645148	0.0267	-0.05465		0.42704	0.02125	-0.03955		0.302709	0.01585	-0.0269		0.126065	0.01075	-0.0151		1.21115	0.0349	-0.0934
				0.288297	0.01335	-0.0199		0.954749	0.0298	-0.07295		0.929465	0.03405	-0.07605		0.661891	0.0265	-0.05645		0.439265	0.02025	-0.0427		0.308008	0.0159	-0.0272		0.148502	0.0113	-0.0159		1.22288	0.03485	-0.09565
				0.261226	0.0133	-0.01925		0.958379	0.03045	-0.07385		0.951844	0.03345	-0.0746		0.677751	0.0278	-0.05785		0.456247	0.02035	-0.0448		0.316511	0.0163	-0.02755		0.158059	0.01175	-0.01735		1.23244	0.035	-0.0983
				0.248475	0.0126	-0.0185		0.970171	0.03035	-0.07345		0.947581	0.03365	-0.07615		0.710581	0.02795	-0.0588		0.478341	0.0221	-0.044		0.327832	0.0166	-0.02845		0.174334	0.0123	-0.01835		1.25856	0.03505	-0.09965
				0.248125	0.0122	-0.0176		0.977574	0.03055	-0.073		0.973539	0.0343	-0.0768		0.710367	0.0271	-0.05905		0.496427	0.0233	-0.04465		0.324648	0.0169	-0.0297		0.196124	0.0128	-0.01955		1.26315	0.03515	-0.1026
				0.222601	0.01155	-0.01655		0.977436	0.0303	-0.07295		0.98584	0.03535	-0.0775		0.723521	0.02765	-0.06045		0.507235	0.02315	-0.04615		0.331568	0.01705	-0.03065		0.20791	0.0131	-0.0203		1.28916	0.03575	-0.1038
				0.218126	0.01105	-0.01585		0.93257	0.0307	-0.07325		1.00232	0.03505	-0.0798		0.744834	0.02875	-0.0613		0.524828	0.02285	-0.04485		0.329321	0.01775	-0.03195		0.227408	0.01365	-0.02155		1.28536	0.03605	-0.1032
				0.195921	0.01075	-0.01525		0.912497	0.0311	-0.07025		1.0239	0.0349	-0.08215		0.765387	0.029	-0.06255		0.530724	0.0233	-0.04615		0.346698	0.01825	-0.033		0.246501	0.0141	-0.02265		1.29947	0.0363	-0.10455
				0.187834	0.01015	-0.0142		0.876606	0.0314	-0.0678		1.00947	0.03555	-0.0827		0.771655	0.0298	-0.0642		0.552862	0.02415	-0.04725		0.363158	0.01885	-0.03445		0.26404	0.01475	-0.0241		1.32127	0.03675	-0.10585
				0.181633	0.00955	-0.01345		0.86132	0.02925	-0.06775		1.02502	0.0359	-0.0842		0.786778	0.03025	-0.06585		0.5646	0.02535	-0.0471		0.378804	0.01865	-0.03435		0.274052	0.01495	-0.025		1.34047	0.03705	-0.1067
				0.156415	0.00945	-0.01265		0.832096	0.02815	-0.06725		1.04329	0.03285	-0.08625		0.811097	0.0306	-0.0676		0.574527	0.0254	-0.0496		0.39348	0.0194	-0.03595		0.289496	0.0152	-0.0259		1.35783	0.03705	-0.10835
				0.147666	0.0091	-0.0119		0.800314	0.02845	-0.0639		1.04042	0.0332	-0.08635		0.822414	0.0313	-0.06835		0.601063	0.02505	-0.0518		0.423611	0.0197	-0.0368		0.305834	0.0151	-0.0263		1.3509	0.0377	-0.1091
				0.129107	0.00835	-0.0111		0.780722	0.0273	-0.0633		1.03273	0.03415	-0.0857		0.840663	0.0324	-0.0693		0.603785	0.0262	-0.0524		0.429662	0.02035	-0.03835		0.313636	0.0152	-0.0264		1.37503	0.0384	-0.10995
				0.126084	0.00815	-0.01055		0.765167	0.02505	-0.06345		1.05469	0.03435	-0.0869		0.863971	0.03235	-0.0705		0.620608	0.02635	-0.0536		0.447111	0.0206	-0.03935		0.317319	0.01515	-0.0268		1.39457	0.0384	-0.1116
				0.104729	0.0077	-0.00975		0.743698	0.0253	-0.0611		1.07172	0.03505	-0.0882		0.884855	0.0322	-0.0736		0.638681	0.0252	-0.0574		0.45305	0.02095	-0.0408		0.319078	0.01535	-0.02685		1.4031	0.0379	-0.11415
				0.0920055	0.0073	-0.0091		0.708809	0.02585	-0.05715		1.08071	0.0357	-0.08805		0.893833	0.0326	-0.07485		0.669771	0.0259	-0.05805		0.461661	0.02145	-0.0418		0.310205	0.0153	-0.0272		1.41212	0.0382	-0.11495
				0.0794683	0.0069	-0.0083		0.691112	0.0255	-0.056		1.07865	0.0358	-0.08915		0.909219	0.0334	-0.07505		0.676021	0.0279	-0.0575		0.49035	0.0221	-0.0433		0.334221	0.01575	-0.0276		1.43824	0.0387	-0.1165
				0.0643732	0.0065	-0.00755		0.66611	0.02465	-0.05405		1.09265	0.037	-0.08885		0.940403	0.0337	-0.0748		0.687666	0.0284	-0.0586		0.507155	0.0225	-0.0444		0.332466	0.01605	-0.0282		1.4446	0.03835	-0.1181
				0.046155	0.0062	-0.00695		0.652676	0.02415	-0.0527		1.09115	0.03815	-0.0888		0.954062	0.03425	-0.0777		0.706285	0.0286	-0.0603		0.528088	0.0228	-0.04575		0.350066	0.0164	-0.02915		1.47276	0.03905	-0.11935
				0.0470399	0.0059	-0.0062		0.63557	0.02365	-0.0508		1.09634	0.03755	-0.09065		0.968509	0.0349	-0.0801		0.727606	0.0289	-0.0614		0.53651	0.0234	-0.04705		0.368581	0.01685	-0.03035		1.47873	0.03955	-0.12025
				0.038187	0.00545	-0.00545		0.609713	0.0238	-0.0486		1.1238	0.03715	-0.0926		0.975998	0.0355	-0.08135		0.740352	0.02885	-0.0621		0.54544	0.02375	-0.04825		0.369262	0.01725	-0.0318		1.49444	0.0395	-0.122
				0.028525	0.00525	-0.00485		0.594714	0.02345	-0.0467		1.10695	0.03775	-0.0927		0.996289	0.03555	-0.08225		0.758869	0.02905	-0.06155		0.571735	0.02285	-0.0464		0.397316	0.01775	-0.0329		1.50434	0.03995	-0.12275
				0.018509	0.0049	-0.00435		0.572264	0.0221	-0.0466		1.12305	0.03785	-0.09485		1.00897	0.03625	-0.08425		0.780113	0.0303	-0.06255		0.59039	0.02355	-0.0482		0.416887	0.01805	-0.03445		1.51666	0.0401	-0.12445
				-0.0002338	0.00445	-0.004		0.547382	0.0214	-0.04485		1.13513	0.03755	-0.09665		1.02223	0.0365	-0.0852		0.789516	0.0302	-0.0652		0.61709	0.02415	-0.0493		0.425896	0.01815	-0.035		1.52773	0.0402	-0.1256
				0.00505444	0.0045	-0.00345		0.528986	0.02155	-0.0435		1.13705	0.03845	-0.09605		1.03824	0.0362	-0.0846		0.81835	0.03035	-0.0682		0.61186	0.02455	-0.05065		0.441239	0.01855	-0.03625		1.54963	0.04115	-0.126
				0.00153388	0.00415	-0.0029		0.512249	0.02045	-0.0434		1.14453	0.0391	-0.09585		1.04831	0.0368	-0.08625		0.818876	0.03075	-0.0684		0.620057	0.0251	-0.05175		0.44438	0.01875	-0.03725		1.55668	0.04155	-0.1271
				-0.00305843	0.00385	-0.0025		0.492055	0.0188	-0.04335		1.15439	0.03825	-0.0959		1.07622	0.0375	-0.08775		0.835539	0.0313	-0.07125		0.643272	0.02545	-0.0534		0.474005	0.0196	-0.03865		1.5668	0.04115	-0.1294
				0.0104125	0.0039	-0.0026		0.471392	0.01915	-0.0411		1.1598	0.0376	-0.09535		1.09558	0.03755	-0.08865		0.850166	0.0312	-0.0736		0.660718	0.0258	-0.0547		0.484825	0.0201	-0.03985		1.57904	0.04105	-0.1311
				-0.00485859	0.00365	-0.00255		0.449593	0.01975	-0.03825		1.13771	0.038	-0.097		1.09488	0.03815	-0.0906		0.868054	0.032	-0.074		0.671642	0.02635	-0.0562		0.508138	0.02045	-0.0413		1.59208	0.04145	-0.1325
				-0.00650187	0.00385	-0.00255		0.437293	0.01885	-0.03775		1.15078	0.03845	-0.09785		1.11407	0.03845	-0.0917		0.89321	0.0326	-0.07415		0.684648	0.02675	-0.0572		0.526387	0.02075	-0.04235		1.59289	0.0412	-0.132
				0.00671927	0.0038	-0.00255		0.422637	0.01825	-0.03595		1.16672	0.03935	-0.09675		1.11533	0.03905	-0.0932		0.895966	0.0332	-0.0761		0.702572	0.02735	-0.0586		0.546948	0.02125	-0.04375		1.62889	0.04115	-0.13255
				0.00305379	0.0036	-0.00265		0.406005	0.01765	-0.03485		1.16572	0.03925	-0.09645		1.14381	0.03955	-0.0942		0.925908	0.03375	-0.0771		0.718224	0.02765	-0.05975		0.556004	0.0215	-0.0451		1.63754	0.04135	-0.1347
				0.00189216	0.00365	-0.0024		0.385033	0.0172	-0.03375		1.19268	0.0387	-0.0973		1.1654	0.0401	-0.0954		0.941562	0.0341	-0.0788		0.756062	0.02805	-0.0613		0.5725	0.0214	-0.04545		1.63599	0.0419	-0.1376
				-0.00382454	0.00355	-0.00235		0.373982	0.01715	-0.03165		1.18817	0.03885	-0.09735		1.17256	0.04025	-0.09655		0.959122	0.0348	-0.0801		0.761775	0.02865	-0.0624		0.569783	0.02165	-0.0456		1.6595	0.0417	-0.1383
				0.00620013	0.0038	-0.00255		0.358878	0.0165	-0.0304		1.18435	0.03895	-0.09695		1.1936	0.0407	-0.09775		0.970891	0.0355	-0.0802		0.782339	0.0288	-0.06395		0.600117	0.022	-0.0474		1.67424	0.04195	-0.13975
				0.000772442	0.00375	-0.00245		0.330129	0.01555	-0.0311		1.22051	0.0384	-0.0976		1.20314	0.04145	-0.0985		0.989407	0.03605	-0.08115		0.79113	0.02915	-0.06485		0.613555	0.02215	-0.0469		1.69098	0.04195	-0.14095
								0.325862	0.0153	-0.02995		1.15406	0.0387	-0.096		1.21731	0.042	-0.1001		0.993533	0.03575	-0.08455		0.818522	0.02985	-0.06715		0.621575	0.02275	-0.0488		1.70082	0.04185	-0.14235
								0.292309	0.01485	-0.02855		1.12624	0.0384	-0.0965		1.21693	0.04155	-0.1011		1.02113	0.03605	-0.0859		0.842197	0.0303	-0.0681		0.639822	0.0234	-0.0499		1.70533	0.042	-0.1431
								0.307393	0.0136	-0.0293		1.10759	0.038	-0.09475		1.24791	0.04125	-0.1024		1.04617	0.03665	-0.0869		0.855556	0.0296	-0.06755		0.667848	0.02355	-0.0512		1.72639	0.0403	-0.13925
								0.314598	0.0133	-0.0293		1.07154	0.0373	-0.09215		1.2625	0.04125	-0.10285		1.05641	0.0364	-0.08925		0.877751	0.0299	-0.0687		0.675154	0.0241	-0.052		1.73071	0.04035	-0.14055
								0.300795	0.0135	-0.02715		1.04317	0.03685	-0.0907		1.26323	0.04155	-0.1034		1.06124	0.0369	-0.09155		0.880419	0.0306	-0.07035		0.685343	0.0245	-0.054		1.734	0.04065	-0.1423
								0.299168	0.01365	-0.02695		1.02182	0.0365	-0.0886		1.2713	0.0412	-0.10385		1.09062	0.0376	-0.09105		0.891821	0.0308	-0.07165		0.714455	0.0246	-0.05525		1.76059	0.04085	-0.14395
								0.293508	0.0136	-0.02645		0.999719	0.03625	-0.087		1.2814	0.04195	-0.10515		1.10437	0.03835	-0.09175		0.924331	0.0315	-0.0734		0.735027	0.025	-0.0566		1.76544	0.04075	-0.14565
								0.290279	0.01355	-0.0261		0.966919	0.0355	-0.0847		1.28662	0.04235	-0.10595		1.11163	0.03855	-0.0931		0.917351	0.0314	-0.07465		0.746544	0.0255	-0.05755		1.77803	0.04085	-0.14685
								0.274324	0.0129	-0.02595		0.964992	0.03495	-0.0831		1.28786	0.043	-0.1074		1.13611	0.03925	-0.0946		0.942791	0.03195	-0.07625		0.763168	0.0261	-0.059		1.80347	0.0407	-0.14845
								0.260568	0.013	-0.025		0.937411	0.0345	-0.08135		1.30314	0.04345	-0.10785		1.1457	0.0386	-0.094		0.957178	0.0324	-0.07725		0.774939	0.0264	-0.0599		1.79906	0.04065	-0.1496
								0.249931	0.01305	-0.02255		0.919875	0.0342	-0.0798		1.30601	0.0436	-0.10915		1.15567	0.03915	-0.09545		0.966858	0.0329	-0.07905		0.802493	0.0268	-0.06145		1.81647	0.0405	-0.1514
								0.240939	0.0123	-0.0228		0.884531	0.0339	-0.07685		1.31847	0.04365	-0.11005		1.16607	0.0399	-0.09595		0.983612	0.0331	-0.0803		0.81886	0.02715	-0.06245		1.83217	0.0403	-0.1522
								0.223534	0.011	-0.02305		0.866525	0.0334	-0.07555		1.32996	0.0439	-0.11065		1.18258	0.0399	-0.09705		1.00603	0.0337	-0.082		0.824262	0.02755	-0.06405		1.85011	0.04045	-0.1541
								0.208858	0.01095	-0.0217		0.844653	0.03245	-0.07435		1.34233	0.0415	-0.1114		1.19098	0.04	-0.09935		1.02163	0.03395	-0.0829		0.855051	0.02675	-0.06255		1.85714	0.0405	-0.1552
								0.197327	0.01025	-0.02105		0.815032	0.03205	-0.0733		1.34846	0.0412	-0.1125		1.20377	0.0404	-0.1004		1.03826	0.03465	-0.0845		0.849962	0.0272	-0.06455		1.86468	0.04075	-0.1567
								0.186064	0.0096	-0.0218		0.792379	0.0314	-0.0714		1.35358	0.04095	-0.11265		1.2308	0.04095	-0.10165		1.0475	0.03485	-0.0854		0.867865	0.0278	-0.0655		1.89032	0.04075	-0.1579
								0.17047	0.0091	-0.0201		0.781686	0.031	-0.0705		1.33807	0.04105	-0.11395		1.23959	0.04075	-0.1043		1.05365	0.03545	-0.0872		0.88801	0.02805	-0.0671		1.91224	0.04065	-0.1595
								0.16459	0.00955	-0.01795		0.761935	0.0304	-0.0686		1.35796	0.04105	-0.1147		1.23968	0.0414	-0.1053		1.05954	0.0357	-0.08825		0.902116	0.0284	-0.06795		1.91441	0.0408	-0.1605
								0.155229	0.009	-0.0171		0.728246	0.03045	-0.0671		1.36336	0.04175	-0.11585		1.26646	0.0424	-0.10575		1.09189	0.036	-0.0897		0.913194	0.0289	-0.06995		1.9462	0.04055	-0.16235
								0.131348	0.00875	-0.01645		0.69812	0.03	-0.0655		1.36958	0.04225	-0.11655		1.28513	0.0425	-0.1067		1.09864	0.03635	-0.09105		0.928675	0.02955	-0.071		1.93572	0.0406	-0.16315
								0.129088	0.0084	-0.0151		0.688838	0.0295	-0.064		1.38297	0.0422	-0.11735		1.29174	0.043	-0.10825		1.11143	0.0372	-0.0921		0.937961	0.02985	-0.0726		1.94378	0.04105	-0.16475
								0.123052	0.00835	-0.01555		0.677638	0.0287	-0.06195		1.39265	0.04085	-0.1153		1.31359	0.04315	-0.1093		1.13759	0.03715	-0.09345		0.973136	0.0302	-0.07375		1.96559	0.0406	-0.16595
								0.107011	0.00835	-0.01385		0.658622	0.0284	-0.0613		1.38017	0.04175	-0.11725		1.33093	0.0437	-0.111		1.15571	0.03745	-0.0949		0.980649	0.03055	-0.0753		1.98745	0.04055	-0.16745
								0.0934514	0.0084	-0.01265		0.631994	0.02795	-0.0598		1.40706	0.042	-0.1181		1.33984	0.04405	-0.11165		1.16012	0.038	-0.0962		0.993034	0.0311	-0.07675		1.99149	0.04055	-0.16845
								0.0804404	0.00745	-0.01285		0.615628	0.0282	-0.0566		1.41541	0.0426	-0.11945		1.34556	0.04475	-0.11225		1.1809	0.03835	-0.09785		1.00996	0.03155	-0.0784		1.99238	0.04075	-0.16995
								0.073569	0.0068	-0.0126		0.589897	0.02745	-0.05555		1.39691	0.04265	-0.12015		1.36835	0.0448	-0.11395		1.19439	0.0383	-0.09835		1.0268	0.0319	-0.07935		2.01867	0.04045	-0.17125
								0.0492015	0.00685	-0.011		0.586369	0.0267	-0.0555		1.41798	0.0427	-0.11955		1.38794	0.0448	-0.11625		1.20951	0.0387	-0.1		1.03041	0.03255	-0.08125		2.03784	0.04035	-0.17275
								0.0569379	0.0064	-0.01075		0.562103	0.0264	-0.05435		1.42792	0.04275	-0.1193		1.41138	0.04525	-0.1165		1.20565	0.03875	-0.10105		1.05725	0.0329	-0.0823		2.04305	0.04035	-0.174
								0.0461436	0.0056	-0.01115		0.553856	0.0257	-0.05275		1.44706	0.0426	-0.1186		1.41326	0.0453	-0.11945		1.23485	0.03935	-0.1023		1.07102	0.0331	-0.0843		2.06126	0.03995	-0.17565
								0.0352361	0.00615	-0.0107		0.524576	0.02515	-0.0525		1.44768	0.04235	-0.1184		1.42892	0.04495	-0.12165		1.24789	0.0398	-0.10335		1.08529	0.03375	-0.085		2.07598	0.04015	-0.1766
								0.0342272	0.0058	-0.0086		0.50799	0.02465	-0.0509		1.39439	0.04225	-0.11765		1.4385	0.04595	-0.1218		1.24903	0.0402	-0.1052		1.10517	0.0342	-0.08685		2.0808	0.04005	-0.17795
								0.020938	0.0055	-0.00825		0.499341	0.0244	-0.0493		1.36586	0.0424	-0.1176		1.45292	0.04635	-0.12115		1.27398	0.039	-0.1031		1.1138	0.03435	-0.0878		2.09828	0.03985	-0.17895
								0.00516939	0.00535	-0.0076		0.481413	0.024	-0.0478		1.32447	0.0422	-0.1167		1.45919	0.04645	-0.1226		1.28698	0.03975	-0.1051		1.13084	0.03485	-0.0893		2.11337	0.0397	-0.1805
								-0.0132664	0.00495	-0.00695		0.461206	0.0236	-0.047		1.30995	0.0417	-0.1139		1.47431	0.04625	-0.12375		1.29668	0.04015	-0.10625		1.1471	0.03525	-0.09025		2.12314	0.03975	-0.18165
								0.00972446	0.00465	-0.0062		0.450403	0.02305	-0.0455		1.28932	0.04165	-0.1124		1.49362	0.04385	-0.12525		1.30306	0.0404	-0.1079		1.17046	0.0356	-0.0917		2.13825	0.03955	-0.1832
								-0.00225952	0.00505	-0.0054		0.439551	0.02235	-0.04495		1.26203	0.04105	-0.11035		1.48926	0.0443	-0.1263		1.31875	0.0408	-0.10935		1.16972	0.0354	-0.09285		2.14006	0.03925	-0.18435
								0.00273756	0.0052	-0.0049		0.407729	0.02235	-0.04255		1.23702	0.04075	-0.1087		1.51767	0.04495	-0.1269		1.34496	0.0411	-0.111		1.18969	0.03585	-0.0943		2.16511	0.03925	-0.18565
								0.00353772	0.0045	-0.00615		0.399983	0.0223	-0.0404		1.21301	0.04025	-0.10755		1.51225	0.04555	-0.12765		1.35171	0.0412	-0.1117		1.19405	0.03635	-0.09515		2.16406	0.03895	-0.1865
								0.00503132	0.00435	-0.00605		0.392625	0.02145	-0.04		1.19828	0.03985	-0.10525		1.52432	0.04475	-0.1293		1.35496	0.0417	-0.11365		1.22804	0.0359	-0.0935		2.17939	0.03855	-0.1881
								-0.000863663	0.0047	-0.0056		0.36568	0.0205	-0.04045		1.16236	0.03935	-0.10305		1.53097	0.04235	-0.12595		1.38989	0.0422	-0.1147		1.19884	0.03605	-0.09495		2.19634	0.03865	-0.1889
								0.00625447	0.00355	-0.0077		0.35122	0.02025	-0.0382		1.14293	0.03905	-0.1016		1.54376	0.04325	-0.1274		1.38368	0.04255	-0.11615		1.23713	0.03635	-0.0972		2.18726	0.0384	-0.1907
								-0.00427931	0.00335	-0.0084		0.335901	0.01995	-0.0374		1.10388	0.03875	-0.1001		1.55259	0.0427	-0.12795		1.40452	0.0427	-0.1172		1.24115	0.0365	-0.0981		2.19564	0.03805	-0.1914
								0.00100393	0.0043	-0.0061		0.336146	0.01875	-0.03745		1.08922	0.03815	-0.09775		1.5759	0.0428	-0.1296		1.4302	0.043	-0.1187		1.26754	0.0369	-0.0998		2.22211	0.03735	-0.1926
								0.00442868	0.0044	-0.00535		0.315458	0.0183	-0.0361		1.07197	0.03805	-0.0963		1.54628	0.0431	-0.13075		1.43704	0.0434	-0.11965		1.27697	0.0369	-0.10115		2.23623	0.03745	-0.19335
								0.00569388	0.0043	-0.00595		0.315732	0.0182	-0.0336		1.05438	0.0368	-0.09435		1.5601	0.0434	-0.1324		1.4497	0.04355	-0.1214		1.28505	0.0374	-0.102		2.22979	0.0368	-0.19465
								-0.00227137	0.0042	-0.00585		0.29717	0.01755	-0.0328		1.0247	0.03695	-0.09285		1.56621	0.04345	-0.1328		1.47067	0.044	-0.12255		1.30337	0.0375	-0.103		2.24009	0.03675	-0.19555
								-0.00604608	0.00435	-0.00605		0.306482	0.01725	-0.03195		1.01117	0.03645	-0.09065		1.57305	0.0436	-0.1352		1.48843	0.04425	-0.1238		1.31473	0.0377	-0.1047		2.25123	0.03605	-0.19665
								0.00847146	0.0042	-0.00575		0.30361	0.0171	-0.03125		0.994523	0.0358	-0.08945		1.59199	0.04355	-0.13665		1.49371	0.04445	-0.12495		1.32896	0.0381	-0.106		2.27095	0.03595	-0.1976
								-0.00850492	0.00445	-0.00485		0.296785	0.01675	-0.0311		0.962428	0.0355	-0.0876		1.60906	0.0436	-0.1375		1.5133	0.04495	-0.1264		1.34144	0.03845	-0.1077		2.2601	0.0355	-0.19875
								0.0042757	0.00425	-0.0052		0.281691	0.0171	-0.0304		0.943506	0.0352	-0.08585		1.60696	0.04405	-0.13785		1.53132	0.04525	-0.1275		1.34964	0.03835	-0.10865		2.28237	0.03525	-0.19965
								0.0025521	0.0037	-0.00605		0.275207	0.01725	-0.0289		0.924325	0.03445	-0.0841		1.61519	0.0409	-0.12845		1.54204	0.04535	-0.1291		1.37392	0.0392	-0.1103		2.27581	0.03485	-0.2006
								0.00515014	0.0041	-0.00565		0.274725	0.0162	-0.0295		0.901525	0.0345	-0.0826		1.61699	0.04085	-0.13055		1.55594	0.0456	-0.13		1.38006	0.03945	-0.1113		2.27615	0.03445	-0.2013
								-0.00928595	0.00395	-0.00565		0.264198	0.01565	-0.02935		0.887829	0.0338	-0.0807		1.6444	0.0413	-0.1326		1.56043	0.0456	-0.1315		1.39003	0.0397	-0.11355		2.28212	0.03465	-0.20095
								-0.000826298	0.0038	-0.00555		0.250369	0.0159	-0.0291		0.846685	0.03355	-0.07945		1.64899	0.04165	-0.1337		1.58184	0.04595	-0.13245		1.41476	0.0399	-0.1143		2.28955	0.0346	-0.2018
								-0.00250832	0.00405	-0.00535		0.235535	0.0149	-0.0286		0.842779	0.033	-0.0776		1.59954	0.0417	-0.13565		1.58243	0.0464	-0.1342		1.43022	0.0401	-0.11575		2.30203	0.03395	-0.20325
								-0.00600928	0.00415	-0.00565		0.20984	0.0143	-0.02815		0.828689	0.0326	-0.0762		1.62234	0.04195	-0.1366		1.61516	0.0467	-0.1354		1.44415	0.0404	-0.11675		2.30378	0.03325	-0.2041
								-0.00837585	0.00405	-0.0057		0.200972	0.01415	-0.0267		0.809642	0.0325	-0.07445		1.62658	0.04235	-0.1364		1.63069	0.04665	-0.1367		1.45471	0.0404	-0.11865		2.3172	0.0331	-0.20495
								-0.00160141	0.00385	-0.0055		0.193428	0.0144	-0.02605		0.79078	0.03205	-0.0733		1.65054	0.0426	-0.1361		1.63992	0.04675	-0.13775		1.47032	0.0404	-0.11945		2.32545	0.0326	-0.20555
								-0.00176465	0.00385	-0.00555		0.177421	0.0135	-0.02475		0.771821	0.0318	-0.0719		1.67405	0.0423	-0.1359		1.64789	0.0466	-0.1391		1.48664	0.041	-0.121		2.3237	0.0324	-0.2061
								0.00964232	0.00395	-0.0058		0.16927	0.013	-0.02405		0.746703	0.0315	-0.07105		1.67542	0.0422	-0.13565		1.65279	0.0468	-0.14025		1.49869	0.04115	-0.1221		2.32731	0.03195	-0.20695
												0.146698	0.0127	-0.0232		0.72464	0.0311	-0.06935		1.60872	0.04245	-0.13455		1.68502	0.0451	-0.1413		1.50441	0.04185	-0.12385		2.33357	0.0313	-0.2081
												0.153279	0.0123	-0.0224		0.709204	0.0309	-0.0682		1.57022	0.04235	-0.13435		1.69757	0.0443	-0.142		1.51838	0.04205	-0.1249		2.35546	0.03075	-0.2088
												0.133653	0.0125	-0.0199		0.681001	0.0302	-0.0663		1.55104	0.0422	-0.13325		1.69897	0.04485	-0.14365		1.5276	0.0422	-0.1263		2.35281	0.03045	-0.20965
												0.143059	0.0121	-0.0193		0.672068	0.0298	-0.06545		1.52536	0.042	-0.13055		1.7122	0.04485	-0.14445		1.54847	0.04245	-0.1272		2.35918	0.0302	-0.21025
												0.108325	0.01165	-0.0202		0.649054	0.0297	-0.0636		1.49819	0.0418	-0.12905		1.73063	0.0449	-0.146		1.56447	0.0424	-0.1289		2.36794	0.0294	-0.2112
												0.108556	0.01095	-0.01995		0.633499	0.0291	-0.0628		1.48612	0.04165	-0.12715		1.73259	0.04505	-0.1469		1.57175	0.0427	-0.1299		2.37479	0.02895	-0.21165
												0.109816	0.01095	-0.01805		0.618991	0.0285	-0.06115		1.464	0.04185	-0.1243		1.74203	0.04375	-0.1441		1.59689	0.04285	-0.1315		2.37965	0.0281	-0.21245
												0.0958286	0.01045	-0.01595		0.607817	0.0283	-0.06035		1.44567	0.04145	-0.1232		1.75733	0.0423	-0.1416		1.60975	0.043	-0.1325		2.38639	0.02815	-0.2136
												0.0840448	0.00965	-0.0147		0.592766	0.0278	-0.0588		1.40551	0.0404	-0.12215		1.76831	0.04255	-0.14345		1.62411	0.04345	-0.13395		2.39547	0.0273	-0.2146
												0.0695859	0.00955	-0.0153		0.55824	0.02745	-0.05735		1.39694	0.04065	-0.12035		1.75878	0.0427	-0.1446		1.63189	0.04345	-0.1349		2.4015	0.0269	-0.21495
												0.0664982	0.009	-0.015		0.549764	0.02695	-0.056		1.36661	0.04	-0.11825		1.74617	0.04285	-0.14625		1.64112	0.04365	-0.13635		2.41	0.026	-0.2157
												0.0555047	0.0088	-0.01395		0.538498	0.0267	-0.055		1.33688	0.0392	-0.11705		1.76116	0.0428	-0.14735		1.65976	0.0437	-0.13745		2.40877	0.0257	-0.21595
												0.0596495	0.0084	-0.0131		0.526997	0.0259	-0.05335		1.30631	0.0389	-0.115		1.78572	0.04315	-0.1487		1.67299	0.044	-0.1386		2.4216	0.02485	-0.21685
												0.0306756	0.008	-0.01255		0.505641	0.02575	-0.0524		1.30427	0.0392	-0.11295		1.79221	0.042	-0.1489		1.68799	0.04395	-0.13985		2.41869	0.0243	-0.2175
												0.0339501	0.008	-0.01245		0.485741	0.0255	-0.05105		1.28164	0.0389	-0.11075		1.81271	0.04205	-0.15005		1.69827	0.0425	-0.13715		2.41924	0.02345	-0.21795
												0.0230709	0.00775	-0.0115		0.471183	0.025	-0.05		1.26739	0.03825	-0.10945		1.81929	0.04235	-0.15105		1.71155	0.04285	-0.13845		2.43881	0.02385	-0.2186
												0.00721732	0.00705	-0.01105		0.45686	0.0243	-0.0485		1.23621	0.038	-0.10715		1.80555	0.04205	-0.15225		1.7197	0.043	-0.1403		2.46579	0.02405	-0.2194
												0.0118517	0.0068	-0.0107		0.437114	0.02415	-0.04765		1.20384	0.03775	-0.10585		1.81787	0.04235	-0.1531		1.73457	0.04315	-0.14135		2.45327	0.0243	-0.21975
												-0.00135227	0.00655	-0.00945		0.430694	0.02365	-0.046		1.18413	0.03795	-0.10335		1.83108	0.04195	-0.15395		1.75267	0.04295	-0.1431		2.46685	0.02445	-0.22065
												-0.00377807	0.00625	-0.00875		0.409516	0.0234	-0.0451		1.16938	0.03785	-0.10155		1.8487	0.04195	-0.15475		1.76243	0.04315	-0.1444		2.47968	0.02455	-0.22125
												-0.00648923	0.00605	-0.0078		0.400553	0.0228	-0.0436		1.14073	0.03675	-0.09995		1.85799	0.0422	-0.15625		1.78091	0.0432	-0.14615		2.49285	0.0248	-0.22215
												-0.00109652	0.00575	-0.00785		0.37105	0.02255	-0.04255		1.11668	0.03605	-0.0991		1.86771	0.0422	-0.15725		1.78661	0.04335	-0.14695		2.49699	0.02505	-0.22245
												-0.00926773	0.006	-0.0077		0.367163	0.02185	-0.04115		1.1002	0.03615	-0.0974		1.86278	0.042	-0.1587		1.79397	0.04355	-0.14865		2.5055	0.02535	-0.22315
												-0.00467222	0.00605	-0.00755		0.348385	0.02125	-0.0401		1.08297	0.03575	-0.09515		1.88081	0.04155	-0.15955		1.81091	0.04365	-0.14955		2.51847	0.0254	-0.22365
												-0.00843155	0.0055	-0.00755		0.331635	0.02085	-0.0388		1.0631	0.0352	-0.09165		1.90588	0.04175	-0.16145		1.82184	0.0436	-0.15105		2.51211	0.02595	-0.2245
												-0.0027717	0.00565	-0.0079		0.326052	0.0205	-0.03785		1.04423	0.03505	-0.09145		1.9086	0.04165	-0.16205		1.83985	0.0435	-0.15225		2.53966	0.02605	-0.22495
												0.00717357	0.0057	-0.0077		0.322987	0.02005	-0.0365		1.02605	0.03475	-0.09135		1.89783	0.04195	-0.16325		1.84056	0.04325	-0.1538		2.53689	0.02615	-0.22585
												-0.0100338	0.00575	-0.0077		0.315953	0.01965	-0.0353		1.00325	0.0345	-0.08945		1.90872	0.0418	-0.16305		1.86443	0.04335	-0.1546		2.55065	0.0263	-0.22665
												-0.00470412	0.0057	-0.00745		0.298061	0.01915	-0.0341		0.971473	0.03415	-0.08755		1.91109	0.04155	-0.16205		1.89106	0.04325	-0.15635		2.5493	0.0265	-0.22705
												0.00168574	0.00565	-0.0076		0.290017	0.01855	-0.03345		0.959504	0.03385	-0.0864		1.92332	0.04155	-0.16195		1.88762	0.04315	-0.1576		2.55803	0.02665	-0.2276
												0.00444885	0.00545	-0.0075		0.297118	0.018	-0.0324		0.93964	0.03345	-0.08465		1.87999	0.0414	-0.15655		1.91015	0.04405	-0.1578		2.5656	0.02645	-0.2282
												-0.00438822	0.00565	-0.00745		0.291212	0.0179	-0.03235		0.914188	0.033	-0.08345		1.85113	0.04125	-0.15455		1.92328	0.04425	-0.1583		2.58311	0.02705	-0.22875
												-0.00826512	0.0056	-0.00755		0.287684	0.01785	-0.03185		0.902337	0.0326	-0.08185		1.83183	0.0409	-0.1528		1.93341	0.04285	-0.1617		2.59806	0.02705	-0.2293
												-0.0136437	0.00555	-0.0075		0.274512	0.01755	-0.03195		0.892433	0.0322	-0.08065		1.79609	0.04115	-0.15085		1.95477	0.04235	-0.16265		2.59478	0.02725	-0.22975
												-0.00408872	0.00545	-0.00735		0.262196	0.01735	-0.03105		0.853807	0.0319	-0.0787		1.77989	0.04105	-0.1495		1.95902	0.0425	-0.1632		2.5931	0.02755	-0.22975
												-0.00665874	0.0055	-0.0074		0.273617	0.017	-0.0308		0.839413	0.03145	-0.07795		1.75375	0.04075	-0.148		1.95465	0.04225	-0.165		2.6053	0.02615	-0.2271
												-0.00630422	0.00555	-0.00725		0.245231	0.01685	-0.03		0.842976	0.03115	-0.0761		1.73905	0.04055	-0.14605		1.97514	0.0415	-0.16765		2.5687	0.02395	-0.2219
												0.00224896	0.00545	-0.00715		0.250043	0.0166	-0.02995		0.817795	0.031	-0.07505		1.70887	0.04035	-0.1443		1.99375	0.04215	-0.16765		2.57552	0.02325	-0.2202
												-0.00092108	0.00575	-0.0074		0.232143	0.01575	-0.02885		0.80726	0.0308	-0.0737		1.69158	0.04015	-0.14175		1.98261	0.0426	-0.1682		1.0932	0.00265	-0.0476
												-0.0133912	0.0052	-0.0074		0.223516	0.01575	-0.0278		0.761914	0.03085	-0.073		1.6557	0.03995	-0.14055		1.99692	0.04215	-0.16935		1.11233	0.00215	-0.0471
												-0.00601066	0.0053	-0.0071		0.201004	0.0151	-0.0267		0.758987	0.03035	-0.0714		1.62921	0.03965	-0.1383		2.01413	0.04225	-0.17055
												-0.00887128	0.00545	-0.00705		0.19455	0.01505	-0.0261		0.750418	0.0302	-0.07045		1.61716	0.0393	-0.1363		2.00973	0.0411	-0.1712
												-0.00718323	0.00555	-0.007		0.195195	0.0145	-0.0249		0.707829	0.0298	-0.0687		1.58797	0.039	-0.1349		2.03124	0.0414	-0.17245
												-0.00122866	0.0054	-0.00715		0.173813	0.0146	-0.02525		0.715429	0.0295	-0.0676		1.57453	0.0387	-0.1333		2.0433	0.042	-0.17235
												-0.0114634	0.0055	-0.007		0.177265	0.0144	-0.02475		0.700517	0.02905	-0.0659		1.54191	0.03835	-0.1311		2.0459	0.04165	-0.1739
												-0.0146348	0.00555	-0.00725		0.15919	0.01395	-0.02375		0.679478	0.0288	-0.06495		1.51164	0.0382	-0.1299		2.06073	0.0409	-0.1761
												-0.00117261	0.0054	-0.00695		0.152518	0.0134	-0.02265		0.650397	0.02835	-0.0633		1.51268	0.03825	-0.1278		2.06477	0.04065	-0.1769
												-0.00639479	0.0054	-0.0072		0.144473	0.0129	-0.02195		0.638453	0.0281	-0.06225		1.49208	0.0379	-0.1263		2.08535	0.04055	-0.17765
												-0.00267305	0.00545	-0.0069		0.131626	0.01275	-0.02075		0.618609	0.02765	-0.0606		1.46604	0.03775	-0.1241		2.0853	0.04005	-0.18095
												-0.0109471	0.0054	-0.00695		0.114095	0.0122	-0.02025		0.602036	0.0275	-0.05955		1.43859	0.0375	-0.1229		2.09373	0.0399	-0.1818
												-0.0135986	0.00545	-0.0068		0.115864	0.0121	-0.01905		0.593389	0.02675	-0.0581		1.41239	0.0375	-0.12085		2.09894	0.04025	-0.1809
												-0.00177365	0.0055	-0.0068		0.107676	0.0117	-0.01855		0.566882	0.0266	-0.057		1.39998	0.0373	-0.11925		2.1246	0.0402	-0.1817
												-0.00582748	0.00535	-0.0069		0.0864119	0.01105	-0.01735		0.567698	0.0264	-0.05535		1.38091	0.0371	-0.11735		2.11833	0.04015	-0.18315
												-0.00720692	0.00545	-0.00695		0.0758932	0.0108	-0.01665		0.55096	0.02615	-0.05445		1.36377	0.03695	-0.11625		2.143	0.03985	-0.18385
												-0.00189851	0.00585	-0.00715		0.0847652	0.0105	-0.0159		0.532257	0.02555	-0.0527		1.3329	0.03665	-0.1142		2.14565	0.0392	-0.18555
												0.000244658	0.00555	-0.00675		0.0718632	0.0103	-0.0154		0.514373	0.0251	-0.05195		1.30956	0.03645	-0.113		2.14202	0.03975	-0.18635
												-0.00545234	0.00565	-0.0069		0.0718727	0.01075	-0.0158		0.509665	0.02475	-0.0505		1.30064	0.03615	-0.111		2.16332	0.04105	-0.18605
												0.00136494	0.00545	-0.00695		0.0550461	0.01035	-0.0152		0.492193	0.02455	-0.04935		1.2785	0.03605	-0.10975		2.1522	0.03835	-0.1836
												-0.00714313	0.00555	-0.0067		0.0418885	0.00955	-0.014		0.467619	0.0242	-0.04805		1.25261	0.03595	-0.10785		2.14622	0.03545	-0.183
												-0.00447946	0.0056	-0.00675		0.0207329	0.00965	-0.01335		0.461674	0.0236	-0.0472		1.22502	0.0357	-0.1066		2.16367	0.03575	-0.18325
																0.0352225	0.0092	-0.01265		0.450198	0.02315	-0.0458		1.2158	0.0353	-0.10475		2.09698	0.0352	-0.1803
																0.0221256	0.00885	-0.01155		0.435465	0.02285	-0.0447		1.20072	0.03515	-0.1035		2.05822	0.03495	-0.1792
																0.0160977	0.0088	-0.0106		0.425005	0.0223	-0.04335		1.1727	0.03485	-0.10165		2.03164	0.03595	-0.17535
																0.00357554	0.00835	-0.0102		0.41753	0.022	-0.04275		1.15414	0.03465	-0.10035		2.00713	0.0361	-0.1731
																0.00604429	0.0082	-0.0098		0.393384	0.02175	-0.0412		1.13115	0.0344	-0.0986		1.98745	0.0361	-0.1715
																-0.00752783	0.00815	-0.0094		0.387647	0.02145	-0.04025		1.11909	0.03395	-0.09755		1.98348	0.03625	-0.17
																-0.00358975	0.0078	-0.0085		0.366277	0.021	-0.039		1.09833	0.03375	-0.09565		1.94077	0.0364	-0.1683
																-0.000462667	0.00775	-0.008		0.35919	0.02075	-0.03805		1.07942	0.0334	-0.09455		1.91857	0.0361	-0.16655
																0.00157091	0.00765	-0.0081		0.337431	0.02	-0.03675		1.06877	0.03325	-0.09285		1.89254	0.03675	-0.16375
																-0.00299794	0.00765	-0.00815		0.336601	0.0198	-0.03585		1.03164	0.03305	-0.0917		1.87292	0.03675	-0.16195
																-0.00740423	0.00755	-0.00785		0.337148	0.0195	-0.0349		1.02608	0.0328	-0.09015		1.86045	0.03615	-0.1611
																0.00137668	0.0077	-0.00795		0.310645	0.01955	-0.03485		1.006	0.03265	-0.08885		1.8327	0.03635	-0.15975
																0.000886369	0.00755	-0.00785		0.309358	0.01935	-0.03435		0.986467	0.0322	-0.08715		1.8131	0.0364	-0.1575
																-0.00271155	0.0075	-0.00805		0.294665	0.01895	-0.03335		0.963965	0.0319	-0.0859		1.78421	0.03575	-0.1566
																-0.000391012	0.0075	-0.0076		0.292912	0.0185	-0.032		0.945473	0.03155	-0.08425		1.7765	0.03585	-0.1551
																-0.00547922	0.0074	-0.0076		0.298078	0.0183	-0.0319		0.933248	0.03165	-0.0833		1.75169	0.03635	-0.1529
																0.00406825	0.0073	-0.0076		0.288437	0.01795	-0.03135		0.92572	0.03095	-0.08135		1.73749	0.03635	-0.1504
																0.00315826	0.0076	-0.00745		0.2921	0.01785	-0.03105		0.895857	0.03055	-0.0804		1.71661	0.03645	-0.14935
																0.0154109	0.00745	-0.00755		0.278625	0.01755	-0.0306		0.883284	0.0306	-0.0788		1.69174	0.0365	-0.1472
																-0.00501318	0.00735	-0.0074		0.266832	0.01745	-0.0302		0.869557	0.03045	-0.0777		1.67935	0.03605	-0.1459
																0.00134113	0.00735	-0.0076		0.259135	0.01735	-0.02985		0.842718	0.02985	-0.0758		1.63967	0.0353	-0.14355
																0.00201109	0.0074	-0.00745		0.259004	0.017	-0.0296		0.833598	0.0303	-0.07535		1.62929	0.03565	-0.1414
																0.00486933	0.00725	-0.0073		0.237738	0.01645	-0.0287		0.804354	0.0299	-0.0742		1.60491	0.03525	-0.14005
																-7.70479e-05	0.0074	-0.00735		0.233886	0.01615	-0.02835		0.805535	0.02995	-0.07305		1.59427	0.03505	-0.13965
																-0.00473373	0.0073	-0.00735		0.225857	0.0157	-0.0269		0.784587	0.0294	-0.07135		1.56521	0.0351	-0.13705
																0.00148433	0.00765	-0.0075		0.210872	0.0148	-0.026		0.766197	0.02945	-0.07015		1.54375	0.03485	-0.1358
																0.00226729	0.00745	-0.00715		0.199475	0.0148	-0.02505		0.750346	0.02885	-0.0685		1.528	0.034	-0.13615
																0.0050058	0.0075	-0.0074		0.196936	0.01435	-0.02465		0.730528	0.0287	-0.0675		1.51901	0.0342	-0.1346
																-0.00700506	0.0073	-0.0074		0.193424	0.01545	-0.02575		0.711938	0.0283	-0.06585		1.48389	0.035	-0.1305
																-0.0098666	0.0072	-0.0072		0.168906	0.0149	-0.0248		0.706138	0.02795	-0.0647		1.46329	0.03475	-0.1293
																-0.0153198	0.0072	-0.0071		0.160228	0.01425	-0.0236		0.6914	0.0276	-0.0634		1.45366	0.0345	-0.12785
																-0.00474649	0.00725	-0.00735		0.155319	0.0139	-0.02275		0.685268	0.0272	-0.06225		1.42656	0.03455	-0.1261
																-0.00674851	0.00745	-0.0071		0.14628	0.0135	-0.02175		0.653234	0.02675	-0.06045		1.41438	0.0346	-0.1243
																0.00357657	0.00745	-0.00725		0.121817	0.0132	-0.021		0.63572	0.02645	-0.05975		1.3765	0.0346	-0.12315
																0.0116644	0.0074	-0.0073		0.11955	0.01285	-0.02005		0.624876	0.0261	-0.0582		1.36669	0.0346	-0.1206
																-0.0104166	0.0073	-0.0073		0.125167	0.0125	-0.0194		0.609112	0.02605	-0.05715		1.35582	0.03435	-0.1197
																-0.0158248	0.0072	-0.0073		0.104126	0.01185	-0.01845		0.598174	0.0254	-0.0556		1.34276	0.0338	-0.11825
																-0.0047515	0.0071	-0.00725		0.106973	0.012	-0.01825		0.581843	0.02505	-0.05475		1.32555	0.03385	-0.1168
																-0.00405329	0.0073	-0.007		0.1011	0.0116	-0.0171		0.577968	0.02475	-0.0532		1.30052	0.0338	-0.1149
																-0.000236991	0.007	-0.00715		0.0753225	0.0119	-0.0174		0.551759	0.02435	-0.05225		1.28859	0.0337	-0.11345
																0.00278313	0.00715	-0.0071		0.0796784	0.0115	-0.01735		0.529814	0.02405	-0.05065		1.26142	0.0335	-0.1118
																-0.00617379	0.00695	-0.00715		0.0788335	0.0112	-0.0167		0.531017	0.02345	-0.0494		1.24713	0.03355	-0.11065
																-0.010469	0.0069	-0.0073		0.0607218	0.0108	-0.0156		0.521145	0.02315	-0.04865		1.22694	0.0334	-0.1087
																0.000643486	0.00695	-0.0072		0.0521602	0.0104	-0.01515		0.504567	0.023	-0.04735		1.20578	0.03325	-0.1074
																0.00169987	0.0068	-0.00725		0.0376993	0.0098	-0.01395		0.48509	0.02325	-0.0444		1.18924	0.03285	-0.10595
																-0.00578919	0.0071	-0.0071		0.0315899	0.0095	-0.01325		0.477911	0.0228	-0.04435		1.15443	0.0328	-0.10455
																0.00115294	0.007	-0.0071		0.0200353	0.0093	-0.01235		0.461359	0.0218	-0.04575		1.1596	0.03295	-0.1021
																-0.00273844	0.00695	-0.0068		0.020083	0.00895	-0.01175		0.437704	0.0223	-0.0452		1.14377	0.0327	-0.10075
																-0.00385234	0.00715	-0.0071		0.0159587	0.00875	-0.01105		0.447424	0.0215	-0.0438		1.11735	0.03215	-0.0999
																-0.00666786	0.0068	-0.0071		0.00223255	0.00835	-0.0106		0.44138	0.0206	-0.04395		1.09674	0.032	-0.0986
																0.00386763	0.00705	-0.0067		-0.00126375	0.008	-0.0102		0.412254	0.0205	-0.04265		1.08205	0.0317	-0.09695
																-0.00134622	0.00735	-0.00695		-0.00323341	0.008	-0.0098		0.406744	0.02065	-0.0406		1.06218	0.03145	-0.09605
																-0.00257166	0.00695	-0.00725		-0.0169609	0.0083	-0.01045		0.395579	0.02	-0.03925		1.04827	0.0313	-0.09395
																0.00112924	0.00725	-0.00675		-0.000715114	0.00805	-0.00975		0.386109	0.01975	-0.03845		1.03156	0.03135	-0.09265
																0.00346983	0.00815	-0.0052		-0.0120993	0.0075	-0.0089		0.366312	0.0194	-0.03695		1.01324	0.03095	-0.09075
																0.00669557	0.00755	-0.0059		-0.00959273	0.0078	-0.00895		0.358853	0.01885	-0.03635		0.993983	0.03085	-0.0896
																0.0116581	0.00685	-0.0074		-0.0114306	0.00765	-0.0085		0.34857	0.019	-0.034		0.992559	0.0309	-0.08755
																0.00710215	0.0073	-0.0067		-0.00289884	0.00775	-0.00855		0.333984	0.0192	-0.0323		0.967754	0.03045	-0.08705
																-0.0100449	0.007	-0.00715		-0.00164983	0.0077	-0.00835		0.338999	0.01775	-0.0327		0.959211	0.03025	-0.0847
																0.00201075	0.0064	-0.0084		-0.0117059	0.0075	-0.00845		0.313406	0.0172	-0.033		0.93528	0.03075	-0.08245
																				-0.00731048	0.00735	-0.00845		0.310437	0.0174	-0.0314		0.929179	0.03005	-0.0815
																				-0.0134495	0.00745	-0.00825		0.308721	0.01705	-0.03215		0.895164	0.0293	-0.0815
																				-0.00638841	0.00765	-0.008		0.287523	0.01655	-0.0335		0.890702	0.0292	-0.0796
																				-0.00240044	0.0076	-0.0081		0.302113	0.0166	-0.0324		0.868475	0.02905	-0.0785
																				-0.0106086	0.0076	-0.008		0.288953	0.0165	-0.0302		0.851327	0.0286	-0.078
																				-0.00858091	0.00725	-0.00815		0.290671	0.01655	-0.03025		0.846651	0.0288	-0.0773
																				0.00561915	0.0073	-0.00795		0.290839	0.01595	-0.0294		0.828185	0.0292	-0.07495
																				-0.0122602	0.0074	-0.00805		0.266896	0.016	-0.0311		0.818712	0.02895	-0.074
																				-0.00653525	0.0074	-0.00825		0.281098	0.016	-0.0298		0.801628	0.0285	-0.0724
																				-0.00241764	0.00735	-0.008		0.263547	0.01695	-0.02655		0.781393	0.02835	-0.07125
																				-0.012117	0.0074	-0.008		0.266186	0.0166	-0.02505		0.77266	0.02795	-0.0701
																				-0.00408291	0.0074	-0.00795		0.244718	0.015	-0.0262		0.752533	0.0282	-0.068
																				-0.00608846	0.0071	-0.008		0.223682	0.01475	-0.02625		0.744378	0.028	-0.0652
																				-0.00905857	0.0072	-0.008		0.217915	0.015	-0.02505		0.710133	0.0275	-0.0654
																				-0.009563	0.0074	-0.00785		0.213803	0.013	-0.02585		0.714173	0.02685	-0.06505
																				-0.00429024	0.0073	-0.00775		0.215699	0.01175	-0.02645		0.689079	0.0265	-0.0634
																				-0.00297505	0.0073	-0.008		0.198517	0.0129	-0.02305		0.690806	0.02585	-0.0626
																				-0.0134008	0.0071	-0.0079		0.189459	0.01305	-0.0218		0.673355	0.0256	-0.06265
																				-0.00519624	0.00715	-0.00775		0.168965	0.012	-0.02165		0.645251	0.02565	-0.0601
																				-0.00489049	0.00755	-0.0076		0.157586	0.01235	-0.02175		0.640096	0.02545	-0.05825
																				-0.00258453	0.0074	-0.00765		0.167908	0.0127	-0.02125		0.630539	0.02505	-0.0573
																				-0.011535	0.00745	-0.0078		0.166384	0.01215	-0.0203		0.610223	0.02505	-0.0565
																				-0.000259323	0.00725	-0.0075		0.149643	0.01275	-0.0177		0.595648	0.02455	-0.05515
																				-0.00704105	0.00755	-0.00765		0.135762	0.01245	-0.01785		0.579852	0.02425	-0.0542
																				-0.00385052	0.0075	-0.0077		0.133159	0.0104	-0.01845		0.586545	0.0246	-0.0519
																				-0.011382	0.00735	-0.00755		0.124592	0.01055	-0.01735		0.563782	0.02445	-0.0508
																				-0.00230326	0.00735	-0.00765		0.100502	0.01015	-0.01625		0.551408	0.02385	-0.0524
																				0.000833048	0.00745	-0.00755		0.100204	0.00865	-0.01745		0.543264	0.02395	-0.05275
																				-0.00608505	0.0074	-0.0074		0.0976843	0.00865	-0.01705		0.533299	0.02385	-0.05035
																				0.00842361	0.00735	-0.0077		0.0837659	0.00915	-0.0147		0.531758	0.02315	-0.05
																				-0.0051967	0.0074	-0.00745		0.0842969	0.0095	-0.01425		0.496542	0.02235	-0.0487
																				-0.0118905	0.0075	-0.0071		0.0764217	0.00965	-0.0147		0.488977	0.0225	-0.0474
																				-0.00847929	0.00765	-0.0075		0.0747916	0.00925	-0.01315		0.476322	0.02245	-0.0458
																				-0.0123928	0.00755	-0.0076		0.0591419	0.00865	-0.01275		0.462199	0.0219	-0.04505
																				-0.00536348	0.0076	-0.0074		0.0439555	0.00885	-0.01095		0.458027	0.0215	-0.04385
																				-0.0137763	0.00745	-0.0076		0.0378647	0.0093	-0.0101		0.427836	0.02135	-0.043
																				-0.013043	0.0075	-0.00735		0.0250869	0.0081	-0.01005		0.430684	0.02095	-0.04115
																				-0.0151111	0.00755	-0.00765		0.0250994	0.00745	-0.0106		0.418685	0.02125	-0.03975
																				-0.0208825	0.0076	-0.00735		0.0132147	0.00765	-0.0096		0.415189	0.0204	-0.0389
																				-0.00215152	0.0073	-0.00735		0.0129231	0.0076	-0.00955		0.398608	0.01925	-0.0384
																				-0.0146495	0.00765	-0.0074		0.0184425	0.0065	-0.0105		0.387008	0.0204	-0.0407
																				-0.0154161	0.0076	-0.0074		-0.000552437	0.00675	-0.0096		0.38888	0.0203	-0.03885
																				-0.0139996	0.00755	-0.00725		-0.0127559	0.0073	-0.00785		0.380029	0.0193	-0.03525
																				-0.00654653	0.00735	-0.00735		-0.00379538	0.007	-0.008		0.360616	0.01895	-0.03415
																				-0.0091734	0.00745	-0.0075		-0.00849217	0.00705	-0.00805		0.349781	0.0191	-0.0352
																				-0.00938722	0.0073	-0.0073		-0.00838131	0.00685	-0.00815		0.341762	0.0186	-0.0347
																				-0.0091415	0.00745	-0.00715		-0.00336158	0.00685	-0.00805		0.331217	0.01795	-0.0329
																				-0.0182402	0.0076	-0.00705		-0.00745527	0.00745	-0.0069		0.323352	0.0175	-0.0323
																				-0.0177143	0.0074	-0.0071		-0.00154627	0.0076	-0.006		0.303865	0.0171	-0.03155
																				-0.0104778	0.0075	-0.00735		-0.00602478	0.00715	-0.00765		0.305569	0.0168	-0.03115
																				-0.0114178	0.00735	-0.00695		-0.0101418	0.0066	-0.00795		0.301168	0.0171	-0.0306
																				-0.00974357	0.00755	-0.00715		-0.00649743	0.007	-0.0073		0.304121	0.01665	-0.0303
																				-0.0107033	0.0074	-0.0072		-0.00457698	0.0064	-0.00895		0.286349	0.0166	-0.03015
																				0.00471212	0.0075	-0.00725		-0.00690982	0.00595	-0.0099		0.288379	0.0166	-0.02995
																				-0.0150596	0.00735	-0.00695		-0.0125358	0.00645	-0.0081		0.294398	0.0163	-0.02925
																				-0.00377214	0.00745	-0.00725		-0.0188118	0.0068	-0.0074		0.274231	0.0162	-0.02905
																				-0.00351229	0.00755	-0.00715		0.00487172	0.0066	-0.0079		0.273492	0.0166	-0.03035
																				-0.00692349	0.00725	-0.0071		-0.00920621	0.00675	-0.0076		0.259214	0.0165	-0.02945
																				-0.0131255	0.0076	-0.00705		-0.000835866	0.0068	-0.00765		0.245953	0.016	-0.0285
																				-0.00745082	0.00715	-0.00725		-0.00479342	0.00665	-0.0075		0.24423	0.0149	-0.0276
																								-0.00714814	0.00705	-0.0067		0.253884	0.01615	-0.026
																								-0.0025057	0.00705	-0.0067		0.238407	0.0157	-0.0253
																								-0.0124378	0.0064	-0.00815		0.214252	0.0156	-0.02425
																								0.00654554	0.00655	-0.00795		0.209483	0.01535	-0.024
																								-0.0190969	0.0065	-0.00755		0.207863	0.01465	-0.023
																								-0.0116822	0.0058	-0.00875		0.200534	0.0145	-0.0227
																								0.000989347	0.0059	-0.00855		0.183091	0.014	-0.02165
																								-0.00139362	0.0062	-0.0076		0.197547	0.0142	-0.02195
																								-0.0082314	0.00645	-0.0076		0.185188	0.01425	-0.0217
																								0.000325765	0.0062	-0.00775		0.157164	0.01375	-0.02105
																								-0.00787962	0.0066	-0.0076		0.149318	0.01325	-0.01985
																								-0.000328131	0.0064	-0.00735		0.15549	0.01305	-0.01975
																								-0.0063507	0.0065	-0.0072		0.131174	0.0125	-0.01845
																								8.15299e-05	0.00685	-0.00655		0.136116	0.0121	-0.0177
																								-0.008287	0.00655	-0.00695		0.121226	0.0112	-0.01685
																								-0.00131991	0.00635	-0.0078		0.120552	0.0116	-0.0174
																								-0.0117014	0.00645	-0.0072		0.114738	0.01135	-0.01615
																								-0.00892324	0.00635	-0.0077		0.114449	0.01075	-0.0156
																								-0.00843509	0.00545	-0.0102		0.0980667	0.0109	-0.01555
																								-0.00990533	0.00575	-0.0095		0.0918865	0.01045	-0.0155
																								-0.00383958	0.00665	-0.00715		0.0895595	0.0097	-0.0144
																								-0.00135864	0.0065	-0.0072		0.0708956	0.01025	-0.01345
																								-0.00872364	0.00645	-0.00755		0.0622869	0.0102	-0.01205
																								0.00210314	0.0064	-0.0072		0.0666026	0.0103	-0.01265
																								-0.000647562	0.0064	-0.00725		0.0522699	0.0098	-0.01165
																								-0.00445611	0.00675	-0.00715		0.0540108	0.00945	-0.0111
																								-0.00818811	0.00675	-0.00645		0.0363996	0.0094	-0.01075
																								-0.0126806	0.00675	-0.00685		0.0319604	0.0086	-0.00975
																								-0.000127175	0.0063	-0.00745		0.0315752	0.00855	-0.00865
																								-0.0084434	0.00655	-0.0073		0.0241337	0.00825	-0.00785
																								-0.0101282	0.00655	-0.00715		-0.00202621	0.00825	-0.00795
																								-0.000119882	0.00655	-0.00725		0.00317637	0.0079	-0.0074
																								-0.00253976	0.00655	-0.0073		0.00920202	0.00785	-0.00695
																								-0.00704607	0.0065	-0.0072		0.00285467	0.00785	-0.0067
																								-0.00604198	0.0066	-0.00715		0.00725298	0.0078	-0.00675
																								0.00176446	0.0067	-0.0069		0.00496787	0.00745	-0.0067
																								0.0040327	0.0066	-0.0074		0.000833963	0.0074	-0.0066
																								-0.0107343	0.0065	-0.0072		-0.00213739	0.0076	-0.00645
																								-0.00656943	0.0069	-0.0065		0.00888761	0.00745	-0.0065
																								-0.00856678	0.00705	-0.00625		-0.0143085	0.00755	-0.0065
																								-0.00485084	0.00625	-0.0074		-0.00526266	0.0074	-0.0066
																								-6.01922e-05	0.0064	-0.00735		0.00453942	0.00705	-0.00655
																								0.00263913	0.0064	-0.00735		-0.00650062	0.00735	-0.00645
																								-0.00770817	0.0062	-0.0074		0.00205621	0.0072	-0.00645
																								-0.00278275	0.00615	-0.00725		0.00245093	0.00735	-0.0062
																								-0.0114766	0.00655	-0.0071		-0.00285976	0.0072	-0.0064
																								-0.00600143	0.0063	-0.00715		0.00516563	0.0072	-0.0065
																								-0.0103844	0.00635	-0.00705		0.0181516	0.00705	-0.00645
																								0.00442687	0.0063	-0.00695		0.000542327	0.00725	-0.00655
																								0.00193921	0.0063	-0.0073		0.00926445	0.00695	-0.0065
																								-0.00135591	0.00635	-0.00635		-0.00130293	0.0071	-0.0062
																								0.000360397	0.00685	-0.0056		0.00848296	0.0068	-0.0065
																								-0.00729123	0.00655	-0.0063		-0.00650689	0.00695	-0.00635
																								-0.00858011	0.00625	-0.0073		-0.00491829	0.00685	-0.00625
																								-0.00852577	0.0061	-0.00665		-0.00548754	0.00705	-0.00605
																								0.00512553	0.00625	-0.0069		-0.00404555	0.0069	-0.0062
																								-0.0040141	0.00595	-0.00825		-0.00914105	0.00695	-0.00615
																								0.0036112	0.0059	-0.00805		0.0133446	0.007	-0.00605
																								0.000544491	0.0062	-0.00695		-0.000305804	0.0068	-0.0063
																								-0.00146698	0.0062	-0.00695		-0.00519624	0.0069	-0.006
																												-0.000274359	0.00715	-0.00605
																												0.000839887	0.00695	-0.0062
																												0.00591591	0.0069	-0.0058
																												0.00116068	0.007	-0.006
																												-0.00679089	0.0069	-0.00595
																												-0.00480163	0.00695	-0.0059
																												0.00683227	0.007	-0.00585
																												0.00964779	0.0071	-0.006
																												0.00149925	0.00715	-0.00585
																												0.00777017	0.0071	-0.006
																												0.00934157	0.00725	-0.006
																												0.00510468	0.0074	-0.00555
																												0.00531373	0.00715	-0.00565
																												-0.00157817	0.00735	-0.0057
																												-0.00745903	0.00725	-0.00585
																												0.00233143	0.0071	-0.00575
																												-0.000217402	0.0072	-0.00585
																												-0.00466219	0.0075	-0.00565
																												-0.00241445	0.00725	-0.0057
																												0.0043576	0.0071	-0.0058
																												0.00163698	0.0073	-0.0054
																												-0.00128927	0.0074	-0.00555
																												0.00183896	0.00755	-0.00545
																												-0.00335554	0.0073	-0.00555
																												-0.000476678	0.00735	-0.0055
																												-0.00223822	0.00735	-0.00535
																												0.00109506	0.0073	-0.0055
																												-0.0076699	0.0072	-0.00555
																												-0.000299875	0.00725	-0.00555
																												-0.0018444	0.0073	-0.0055
																												0.000547229	0.00735	-0.0055
																												0.0103761	0.00755	-0.0054
																												0.00190856	0.00715	-0.00565
																												-0.0122706	0.00705	-0.00545
																												0.00229144	0.00695	-0.0055
																												-0.00348415	0.0072	-0.0055
																												0.00151805	0.007	-0.00545
																												-0.00311619	0.0069	-0.00565
																												0.000247847	0.00695	-0.0056
																												0.000561923	0.0071	-0.0055
																												-0.00014677	0.0069	-0.0057
																												0.00426795	0.00695	-0.0056
																												-0.000716368	0.00685	-0.00555
																												0.00205712	0.00695	-0.0056
																												0.00536123	0.0068	-0.0055
																												-0.00539447	0.0068	-0.0055
																												0.00161329	0.0068	-0.0056
																												-0.00570808	0.00705	-0.00565
																												-0.00591952	0.00685	-0.00555
																												0.000782924	0.0068	-0.0054
																												-0.0129223	0.0066	-0.0054
																												-0.00630149	0.0068	-0.0056
																												-0.0113878	0.00665	-0.0053
																												-0.00498071	0.0067	-0.0055
																												-0.00127287	0.00675	-0.0055
																												0.00111238	0.0069	-0.00535
																												-0.000429285	0.0068	-0.00535
																												-0.00720112	0.00685	-0.00535
																												-0.00613323	0.0068	-0.0053
																												0.00249878	0.00675	-0.0052

## Sheet: Figure 7F
mm	kN
disp	force
0	-0.0117823
0.00026416	-0.0130456
0	-0.010957
-0.00052578	-0.0120834
0.00082042	-0.00906987
0.00058928	-0.0198215
-0.00114046	-0.0109904
-0.0010414	-0.0184959
2.286e-05	-0.0261764
0.00042926	-0.0131877
-0.00041148	-0.0126438
-0.00092456	-0.0113176
-0.00089154	-0.00613836
-0.0009017	-0.0111624
-0.00037846	-0.00714953
-0.00060706	-0.0186195
8.89e-05	-0.0103127
0.00011684	-0.0175099
-0.00022606	-0.00656866
0.0003556	-0.00701291
0.00057912	-0.00598966
0.00070358	-0.00537347
-0.0003048	-0.0213196
0.00035814	-0.00611977
0.00014986	-0.0217344
0.001143	0.00058923
0.00169164	-0.0130614
0.00151892	-0.0191827
0.00134874	-0.00877154
0.00176022	-0.00914887
0.00216408	-0.0206282
0.00191516	-0.00139617
0.00306832	-0.0130065
0.00216662	-0.0178091
0.0032766	-0.0256671
0.00302514	-0.00884124
0.00321564	-0.00298263
0.00459994	-0.00636978
0.00326136	-0.00377377
0.00470154	-0.0159194
0.00600964	-0.0189866
0.00396748	-0.0117609
0.00516128	-0.0254236
0.0053594	0.0090255
0.00571246	-0.0156666
0.0065532	-0.00251515
0.00684022	-0.0297522
0.00692912	-0.0221805
0.00724916	-0.0257665
0.00850138	-0.0168349
0.0083439	-0.0187339
0.00898906	-0.0153172
0.0095631	-0.00632795
0.00908812	-0.0267349
0.0095758	-0.0154622
0.0105994	-0.00577683
0.0114859	-0.0188119
0.0111735	-0.000718415
0.0116459	-0.0164027
0.0116586	-0.00455445
0.0129489	-0.00667183
0.0118516	-0.00754196
0.0130048	-0.00472267
0.0135382	-0.0132844
0.0136322	-0.000122679
0.0136906	-0.0269619
0.0142062	-0.0266327
0.015207	-0.00511859
0.0156972	-0.0130883
0.017211	-0.0146618
0.0160884	-0.0182106
0.0166929	-0.0215253
0.0176606	-0.00800851
0.0177419	-0.019854
0.0184633	-0.0128169
0.0188773	-0.0264347
0.0199009	0.00326052
0.020607	-0.0073605
0.0205003	-0.0228469
0.0206451	-0.0207936
0.0203556	-0.0216768
0.0208051	0.00713024
0.0221869	-0.0135558
0.022098	-0.000133832
0.023302	0.0048407
0.02286	-0.0176186
0.0241529	-0.0158916
0.0243992	-0.0334339
0.0239217	0.00345011
0.0250901	-0.0058075
0.0249276	-0.0210687
0.0261823	-0.0216331
0.0262407	-0.0309511
0.0267614	-0.0141989
0.0266344	-0.0210083
0.028321	-0.00851875
0.0279222	-0.00935148
0.0288519	-0.019101
0.0285267	-0.0212341
0.0295123	-0.0221229
0.0303378	-0.0205436
0.0302057	-0.0254747
0.030673	-0.0267284
0.0315417	-0.000209112
0.0317983	-0.0182543
0.032004	-0.00906058
0.0332562	-0.00473754
0.0335229	-0.00255976
0.0336728	0.00435928
0.0332715	-0.025296
0.0337439	-0.00676476
0.0354863	-0.014
0.0340792	-0.0188398
0.0359842	0.0112116
0.0354025	-0.00790442
0.0366141	-0.00195473
0.0366293	-0.0311892
0.0382295	0.00265827
0.0388366	-0.0232762
0.03826	-0.0243192
0.038674	-0.00530656
0.0394106	-0.015228
0.0399847	0.00627777
0.0395554	-0.0191474
0.0407568	-0.0115053
0.0417551	-0.00402377
0.0407543	-0.0145474
0.0420243	-0.00786353
0.0426263	-0.0194609
0.0430581	-0.0121401
0.043147	-0.0168804
0.0436753	-0.0246436
0.0438048	-0.00120379
0.0444703	-0.00622851
0.0444551	-0.00732147
0.0453542	-0.0109644
0.0459791	-0.0247858
0.0466547	-0.0153005
0.0458216	-0.0228478
0.0462458	0.00892419
0.0469798	-0.0103053
0.0473558	-0.0149501
0.048039	-0.0241324
0.0495224	-0.0245832
0.049149	-0.0135837
0.0502666	-0.0316093
0.050005	-0.0193531
0.0512826	-0.0197815
0.0508457	-0.0193038
0.0518414	-0.00128836
0.0525297	-0.0277036
0.0528269	-0.015938
0.0526161	-0.0114477
0.0531012	-0.0252811
0.0533781	-0.0152837
0.0549529	-0.0195185
0.0544881	-0.0172645
0.0549275	-0.016505
0.0558292	-0.0109784
0.0556336	-0.0180554
0.0566395	-0.00997254
0.0568046	-0.00409534
0.0575564	-0.0330685
0.0573964	-0.0214089
0.0579577	-0.0163219
0.0587959	-0.0159278
0.0590144	-0.00736701
0.0579095	-0.0260174
0.0600913	6.59864e-05
0.0600507	-0.0220968
0.0608432	-0.0192171
0.0606806	-0.0128179
0.0614756	-0.0134573
0.0622351	0.00281441
0.062324	-0.0312645
0.0629133	-0.0150412
0.0622833	-0.0294882
0.0641782	-0.0110862
0.0639572	-0.00771669
0.0637591	-0.018837
0.0640385	-0.00618669
0.0657555	-0.00779104
0.0656996	-0.0311586
0.066167	-0.0150059
0.0660933	-0.0107683
0.0673125	-0.0194432
0.0666267	-0.0224732
0.0675208	-0.0156917
0.0675996	-0.0163023
0.0682752	-0.0162624
0.0683895	-0.00777245
0.0689305	-0.016702
0.0692074	-0.0182738
0.0695147	-0.0134852
0.070165	-0.0222362
0.0704723	-0.0199376
0.0705434	-0.0131998
0.0719531	-0.00878734
0.0712699	-0.0142184
0.0731164	-0.0164566
0.0735406	-0.00163223
0.0726669	-0.0279015
0.0746125	-0.00244173
0.074742	-0.0440821
0.0744855	-0.00707053
0.0754659	-0.00830685
0.0759765	-0.0160784
0.0779043	-0.0204878
0.0763473	-0.0155356
0.0778408	0.00478587
0.0779602	-0.0130353
0.0787502	-0.0150867
0.0785266	-0.0275707
0.0784174	-0.0252282
0.0788924	-0.0053521
0.0801319	-0.0296397
0.080838	-0.00377563
0.0812419	-0.00215176
0.0816991	-0.00986566
0.0819785	-0.0178993
0.0815416	-0.0174197
0.0825576	-0.00792487
0.0808355	-0.0112683
0.082964	-0.015451
0.0832231	-0.0134628
0.0833933	-0.0186604
0.0845261	-0.00292129
0.0844296	-0.00485929
0.0853237	-0.0228431
0.0853135	0.00281069
0.0863092	-0.0121076
0.0869137	-0.00813863
0.0869874	-0.038415
0.0868832	0.0021973
0.0874014	-0.0155969
0.0877164	0.00189153
0.0877113	-0.0230021
0.088425	-0.0161062
0.0894588	0.00583352
0.0896722	-0.0242142
0.0904621	-0.0132956
0.0918743	-0.0137221
0.0911606	-0.0145493
0.0916076	0.000354096
0.0919074	-0.0309883
0.0928014	-0.0114403
0.0922045	-0.0142064
0.0934034	-0.0237988
0.0936396	-0.0165979
0.094328	-0.0219045
0.0946277	-0.0244809
0.0938581	-0.0172506
0.0949198	-0.0150756
0.0957047	-0.0148606
0.0960196	-0.0222409
0.0965302	-0.000262087
0.0969975	-0.0148941
0.097569	-0.0185247
0.0978789	-0.0122451
0.0983488	-0.022489
0.0992302	-0.0133039
0.0988898	-0.0238276
0.0992327	-0.0232363
0.0999338	-0.0191855
0.10111	-0.0240757
0.100846	-0.029333
0.10048	-0.010375
0.101417	0.00992235
0.101636	-0.0133848
0.101961	-0.00179023
0.104325	-0.0103025
0.103228	-0.0162038
0.104018	-0.00407117
0.104031	-0.0398239
0.104031	0.00872786
0.104308	-0.0195705
0.105308	-0.0161016
0.105557	-0.00403586
0.106497	-0.0395842
0.107056	-0.000716556
0.107135	-0.0270567
0.107274	-0.00456561
0.108631	-0.00563463
0.109042	-0.0173649
0.108471	-0.00942118
0.10987	-0.029242
0.109591	-0.016886
0.110785	-0.00265363
0.110696	-0.0201709
0.111166	-0.00673781
0.110178	-0.0157419
0.11158	-0.0114254
0.112194	-0.0184513
0.112969	-0.0149006
0.113629	-0.00143985
0.113015	-0.0208968
0.114064	-0.0133653
0.114196	-0.0301936
0.115349	-0.0149006
0.11544	-0.0122284
0.116258	-0.00391597
0.116589	-0.0190461
0.116477	-0.0357892
0.116954	-0.0085773
0.117691	-0.0124124
0.118311	-0.010812
0.118232	-0.0170849
0.118458	-0.0219769
0.11951	-0.0208252
0.120094	-0.0194181
0.120302	-0.0249401
0.120736	-0.0237588
0.121384	-0.0117209
0.121989	0.00946045
0.121371	-0.0146441
0.122847	-0.0140818
0.123091	-0.00789885
0.122738	-0.0219528
0.123688	-0.0126866
0.123965	-0.0107153
0.124188	-0.0152828
0.125037	-0.0136887
0.12526	-0.00644413
0.125202	-0.024625
0.12652	-0.0194014
0.126233	0.0234103
0.126065	-0.00433791
0.126743	-0.00744717
0.12795	-0.019459
0.128971	-0.0147092
0.129047	-0.0104047
0.129992	-0.0277361
0.129644	0.00178001
0.130383	-0.00647387
0.129741	-0.00945185
0.130843	-0.0108668
0.130871	-0.0202927
0.132245	0.00316665
0.132466	-0.0138262
0.133043	-0.0262182
0.132735	-0.00059016
0.134597	-0.024665
0.134201	-0.0100655
0.134803	-0.0218998
0.135052	-0.0034996
0.134534	-0.000321567
0.135943	0.00664975
0.135915	-0.0133764
0.136329	-0.0222855
0.136726	-0.0122776
0.137663	-6.41276e-05
0.137457	-0.0204813
0.137803	-0.0102764
0.137871	-0.0156629
0.138631	-0.0209553
0.1397	-0.0169009
0.139591	-0.011312
0.139652	-0.000868975
0.140668	-0.00479702
0.141354	-0.0110323
0.141602	-0.0295375
0.141796	-0.00637163
0.14272	0.00412694
0.143114	-0.0289854
0.143312	-0.00900482
0.142682	-0.00948159
0.144727	0.00617553
0.145197	-0.0126085
0.144478	-0.016004
0.144666	0.00339063
0.145199	-0.00315852
0.146238	0.00914817
0.146972	-0.0183454
0.146223	-0.00467713
0.147206	-0.00392154
0.147279	0.00491227
0.147444	-0.00739396
0.148397	0.00269824
0.147973	-0.00283021
0.150094	-0.0175052
0.150086	-0.0356099
0.14985	-0.0318091
0.151039	-0.0140186
0.151448	-0.00404143
0.151153	-0.016557
0.152276	-0.0213484
0.152636	-0.0143625
0.15193	-0.017482
0.153172	0.0114998
0.153505	-0.0392217
0.15446	-0.018732
0.154943	-0.00476171
0.154932	-0.00669878
0.154816	-0.0186558
0.156403	-0.0188733
0.156487	0.00532979
0.156672	-0.0152363
0.157307	-0.0256494
0.157025	-0.018705
0.157912	-0.0194488
0.157643	-0.0149882
0.158913	-0.00500613
0.160111	-0.00476357
0.159055	0.00950877
0.159718	-0.00730938
0.16095	-0.0127695
0.160434	-0.00942676
0.161031	-0.0110583
0.160871	-0.00486766
0.16223	-0.0142175
0.162428	-0.0174875
0.161564	-0.00405259
0.163264	0.00249006
0.16319	-0.0160458
0.16416	-0.0124459
0.165415	-0.0051158
0.164198	-0.00578984
0.165186	-0.018272
0.165989	-0.023875
0.166952	-0.00881708
0.166705	-0.0057824
0.166223	-0.0130381
0.167061	0.000110597
0.168293	-0.019459
0.168786	0.00877805
0.168709	-0.0161862
0.16893	-0.0199832
0.16968	-0.00930222
0.169474	-0.00742951
0.170086	-0.0109821
0.170904	-0.0254719
0.170828	-0.0144145
0.172055	-0.012868
0.171768	0.00132832
0.172382	-0.000236064
0.173091	-0.0150402
0.173398	-0.010601
0.173416	-0.0194107
0.174841	-0.0106958
0.174201	-0.00234228
0.175324	-0.0182524
0.175486	-0.00383697
0.176822	-0.00908846
0.176187	-0.0144591
0.177142	-0.0150672
0.177241	-0.017402
0.177564	-0.00909775
0.178577	-0.0228255
0.178476	-0.0138532
0.179316	-0.0202034
0.179032	-0.0297968
0.179459	-0.0263976
0.179517	-0.0151378
0.18095	0.000366178
0.180152	-0.00989354
0.181783	-0.0104549
0.181379	-0.0224565
0.181585	-0.0282742
0.183002	-0.00498197
0.183091	-0.0113724
0.183937	0.00303561
0.183152	-0.00431467
0.183596	-0.021542
0.185039	-0.000324356
0.184564	-0.0277147
0.185636	-0.00743044
0.186639	-0.00442434
0.186169	-0.00811075
0.187018	-0.0112869
0.187127	-0.022266
0.18701	-0.0139805
0.187698	-0.0165375
0.188435	0.00885449
0.189126	-0.00512696
0.189154	-0.0131859
0.189677	-0.00326447
0.189619	-0.0287306
0.190002	-0.0104595
0.190741	-0.02448
0.190998	-0.01553
0.191348	-0.00515205
0.192037	-0.0147259
0.192656	0.00339435
0.192222	-0.0241677
0.193086	0.00270846
0.193228	-0.0048565
0.193772	-0.00899087
0.194117	0.000441458
0.194953	-0.0201244
0.194485	-0.0102895
0.196149	-0.0162345
0.196289	-0.0100608
0.196578	0.00117288
0.196977	-0.0164613
0.197548	-0.00336112
0.19809	-0.0139145
0.199004	-0.034513
0.199652	-0.00981454
0.198023	-0.00921393
0.200132	0.00312297
0.19955	-0.0182673
0.199956	-0.00369663
0.201305	-0.0161453
0.201613	-0.0167791
0.201866	-0.00967049
0.20225	-0.00552032
0.202903	-0.0114468
0.203637	-0.0120249
0.203408	-0.0175916
0.202999	-0.0197824
0.203375	-0.010812
0.204754	0.00559281
0.205539	-0.0170245
0.206426	-0.00529355
0.206875	-0.00687257
0.206261	-0.0214751
0.206619	-0.00268244
0.207218	-0.0170105
0.207658	-0.00757449
0.208587	-0.0161945
0.208752	-0.0063642
0.209194	-0.0154575
0.209116	-0.0110843
0.209763	-0.00104765
0.210518	-0.0139526
0.210807	-0.011996
0.211646	-0.0103926
0.211671	-0.0118371
0.213203	-0.00790256
0.213078	-0.0115063
0.212377	-0.00292501
0.21273	-0.00522268
0.21192	-0.0216591
0.213693	-0.0115453
0.213512	-0.0319411
0.215915	-0.0220736
0.215549	-0.0121131
0.214653	-0.0237681
0.215382	-0.0314801
0.216563	-0.0200882
0.216814	0.00839421
0.217366	-0.00586326
0.217957	-7.89978e-05
0.218194	-0.000966793
0.218732	-0.0096138
0.219382	-0.0037115
0.219446	-0.0373618
0.220327	-0.00977086
0.220452	-0.0189114
0.220787	-0.00847228
0.220596	0.00663488
0.22144	-0.0146106
0.221856	-0.00744717
0.221336	-0.0189337
0.223083	-0.017297
0.222486	-0.00498569
0.223655	0.00266757
0.225074	0.00462602
0.22498	-0.0148448
0.223624	-0.032232
0.225499	-0.0102644
0.225651	-0.0357112
0.226149	-0.0104066
0.226098	-0.0280688
0.227594	-0.008884
0.227068	-0.0114486
0.227566	-0.0225959
0.228056	-0.00917396
0.229108	-0.0169706
0.229232	0.00764977
0.229085	-0.0159808
0.229347	-0.0218998
0.229875	-0.0317134
0.229923	-0.012089
0.229832	-0.00972718
0.230538	-0.0185285
0.232341	0.00042287
0.232918	-0.00534188
0.232606	-0.0368961
0.233746	-0.0198131
0.23431	-0.0232539
0.234046	-0.00370221
0.234432	0.000349449
0.235567	-0.00375332
0.235074	-0.0261206
0.236146	-0.00536139
0.236228	-0.0211654
0.237142	-0.0235467
0.236233	-0.00892489
0.237901	-0.011352
0.237513	-0.00966863
0.237833	-0.00838399
0.23921	-0.0234695
0.238978	-0.00765721
0.239873	-0.0050619
0.240299	-0.00872693
0.23942	-0.00709191
0.241242	-0.0195417
0.242044	-0.00550823
0.242014	-0.0115174
0.242085	-0.0056114
0.242456	-0.00453029
0.242265	-0.0263418
0.244003	-0.00651569
0.243439	-0.0322701
0.243939	-0.0191846
0.245001	-0.00651197
0.245509	-0.0107758
0.245684	-0.0115583
0.245575	-0.0180201
0.246624	0.00317408
0.246814	-0.0158683
0.247736	-0.0152763
0.247228	-0.0124886
0.248338	-0.00468828
0.249418	-0.0148662
0.249639	-0.0180387
0.248877	-0.0146283
0.249034	-0.0276116
0.250383	-0.0107367
0.25132	-0.0034141
0.251397	-0.0119338
0.252161	-0.00210715
0.251983	-0.0197704
0.252077	-0.0297364
0.252913	-0.00215548
0.253411	-0.0113659
0.254584	0.00931546
0.253507	-0.0161546
0.254462	-0.0156323
0.254851	-0.00941282
0.255356	-0.024823
0.255885	-0.00296497
0.255435	-0.0197564
0.255433	-0.00579635
0.256634	-0.0148616
0.256769	-0.0168395
0.25778	-0.0120881
0.258163	-0.00815815
0.258488	0.00289248
0.258255	-0.00412508
0.259182	-0.0150979
0.259799	-0.0153999
0.259738	-0.0188919
0.261498	-0.0106336
0.2594	-0.0141236
0.261148	0.000218406
0.262207	-0.0071486
0.261666	-0.0129359
0.261879	-0.00630565
0.262095	-0.0192153
0.264	-0.00649524
0.263543	-0.00483327
0.263977	-0.011115
0.264112	-0.0147863
0.263888	-0.00760609
0.264523	0.00459721
0.265097	-0.00970395
0.266052	-0.00609468
0.265994	0.00384719
0.266195	-0.0187459
0.267015	-0.0127983
0.266916	-0.0265082
0.268013	0.00129394
0.269222	0.00321405
0.268376	-0.00160249
0.269108	-0.0132946
0.269613	-0.0347276
0.270485	0.00279211
0.27085	-0.023293
0.270815	-0.0119319
0.270934	0.00756055
0.271462	-0.0134164
0.271419	-0.00624245
0.272999	-0.0211282
0.27291	-0.0144694
0.273106	-0.0103462
0.273873	-0.00181532
0.274361	-0.00704916
0.273627	-0.0408112
0.274897	-0.0157707
0.276238	-0.0213726
0.275902	-0.0256773
0.275986	-0.00333603
0.276621	-0.00787654
0.278013	-0.01475
0.277195	-0.0297197
0.278033	-0.0172784
0.278318	-0.00751129
0.278364	0.00670923
0.279014	-0.010072
0.279347	-0.0233989
0.280142	-0.00116754
0.280617	-0.0323863
0.280142	-0.0135818
0.281846	-0.0110183
0.282158	-0.00586419
0.281435	0.0089149
0.282481	-0.0232567
0.283769	-0.016676
0.284439	-0.0107126
0.283616	-0.00717555
0.284419	-0.00888492
0.284767	-0.00863492
0.285405	-0.000193312
0.286614	-0.00637721
0.287393	-0.0132184
0.287119	-0.00373474
0.287287	-0.0147147
0.287434	-0.0238341
0.288191	-0.015333
0.289364	-0.0209906
0.290177	-0.00680008
0.289758	-0.0136301
0.29005	-0.00710492
0.290767	-0.0190582
0.292019	-0.00957639
0.291048	-0.00113594
0.291257	-0.0071012
0.29244	-0.00667183
0.291917	-0.0378676
0.292857	-0.01272
0.293162	-0.00709191
0.293507	-0.0222325
0.294282	-0.0156462
0.29481	-0.0236984
0.295194	0.00739884
0.294836	-0.0220866
0.296334	0.00168893
0.295679	-0.00254582
0.297299	-0.0130641
0.297259	-0.0160031
0.297279	-0.0320359
0.298069	-0.000355955
0.297373	-0.0181483
0.298333	-0.0185656
0.298872	-0.0142342
0.298475	-0.0291341
0.299877	0.00679567
0.300134	-0.00591159
0.300182	-0.00442434
0.300286	-0.000963076
0.301503	-0.00196681
0.302481	0.00952457
0.302415	-0.0105069
0.302908	0.00330141
0.303086	0.000185877
0.30338	-0.00885611
0.303558	-0.0155997
0.3034	-0.0158572
0.303789	-0.00864328
0.305222	-0.0170078
0.305699	-0.0146432
0.305928	-0.0089695
0.307591	-0.0195863
0.305661	-0.00611698
0.306756	-0.030992
0.307599	-0.00830499
0.307137	-0.0120908
0.308633	-0.00879384
0.309303	0.015609
0.30874	-0.0218775
0.308978	-0.0137668
0.310373	-0.00793695
0.311264	-0.0285159
0.310901	-0.0189346
0.311137	-0.0305533
0.31181	0.00187294
0.311866	-0.00494758
0.31257	-0.0230216
0.31303	-0.00855871
0.313421	-0.0155189
0.313789	-0.00672108
0.314081	-0.0181149
0.315262	-0.00866931
0.314315	-0.00289062
0.314742	-0.017429
0.316027	-0.00629635
0.316713	-0.0281999
0.316931	-0.0113631
0.316555	-0.000504656
0.318097	-0.0168925
0.317845	-0.0138643
0.317736	-0.0137593
0.317515	0.00613278
0.319636	-0.0133364
0.319733	-0.00193893
0.320131	0.00171588
0.320007	-0.0111568
0.320197	-0.0242263
0.321236	-0.024651
0.322689	-0.0128848
0.32208	-0.00815629
0.322743	-0.00812562
0.322837	-0.00761446
0.322908	-0.00738281
0.323807	-0.0120537
0.323964	-0.0070947
0.324615	-0.0185638
0.324345	-0.0182943
0.325008	-0.011102
0.325625	-0.00769252
0.325811	-0.0115843
0.326657	-0.0125723
0.32737	-0.00318361
0.327924	-0.00960636
0.328328	0.00477844
0.32926	-0.0209516
0.329486	-0.0205854
0.329532	-0.0232799
0.330251	-0.0241278
0.33018	0.00358603
0.331437	-0.0222697
0.332095	0.0115444
0.332646	-0.025628
0.332379	-0.00479331
0.332379	-0.014093
0.332621	-0.0119291
0.332915	-0.00650268
0.33324	-0.030426
0.33416	-0.0112879
0.335531	-0.00434999
0.335392	0.00384161
0.334886	-0.00960915
0.33525	-0.00852246
0.336116	0.0172159
0.337528	-0.00411207
0.336873	-0.0296091
0.337475	-0.00975042
0.338226	-0.000146843
0.338894	-0.00291107
0.339227	-0.00635955
0.339126	-0.00706031
0.34023	-0.0128792
0.340507	-0.0237226
0.341272	-0.011707
0.340954	-0.0196319
0.341635	0.00189246
0.341808	-0.0180972
0.342483	-0.0174773
0.343108	-0.0135019
0.343949	-0.0272658
0.344005	-0.00957918
0.345473	-0.00580657
0.344741	-0.00867581
0.345041	-0.0038602
0.345173	-0.0106243
0.346481	0.00321312
0.346677	-0.0298526
0.347353	-0.00869068
0.346004	-0.0121327
0.348521	-0.00327562
0.348361	-0.00225399
0.347718	-0.0117786
0.348684	-0.0100683
0.349212	-0.0139415
0.349926	-0.0195854
0.350111	-0.0127751
0.350965	-0.0136339
0.352809	-0.0100515
0.35224	-0.0141822
0.352059	-0.0160728
0.352135	-0.00483699
0.353075	-0.0179727
0.353606	0.00767951
0.353982	-0.0276376
0.353421	-0.0214992
0.354493	-0.00236087
0.354353	-0.0220011
0.354973	-0.000821577
0.355534	-0.0188946
0.356024	-0.00709098
0.357294	0.000654287
0.358374	-0.0184197
0.358079	-0.00354793
0.35785	-0.00452471
0.358381	0.00805498
0.359667	-0.0209711
0.35959	-0.0213968
0.359476	-0.0237858
0.360451	-0.00715882
0.360698	-0.00148632
0.361023	-0.0249614
0.361539	0.00820369
0.361828	-0.00420315
0.36193	-0.0109403
0.362181	-0.00739953
0.361998	-0.00413251
0.361988	-0.0165347
0.363748	-0.00245474
0.364472	-0.0140233
0.364023	-0.0152447
0.364061	-0.0160542
0.365206	-0.00012082
0.364297	-0.0134034
0.365249	-0.00126234
0.366072	-0.00578612
0.366705	-0.00285066
0.366494	-0.00162294
0.367429	-0.0150263
0.367944	0.00714605
0.36797	-0.0128653
0.368826	0.0125778
0.36862	-0.00643948
0.368971	-0.00296497
0.370792	-0.00216384
0.370449	-0.0264264
0.370929	0.00934241
0.370977	-0.0183853
0.370136	-0.0152429
0.37181	-0.0189467
0.371371	-0.00654264
0.373258	-0.00927527
0.372615	0.00108273
0.373156	-0.00868325
0.373718	-0.00949832
0.373545	-0.00782914
0.373713	-0.00879942
0.375481	-0.0216572
0.374673	-0.0213373
0.375569	-0.00773156
0.375542	-0.0107711
0.375844	-0.00382953
0.376603	-0.0202258
0.376898	-0.0163544
0.377472	-0.0171818
0.377731	-0.0197508
0.378623	-0.0135437
0.380025	-0.0148987
0.37861	-0.00518179
0.379293	-0.0122553
0.379882	-0.0238778
0.380225	-0.0165115
0.381386	-0.00762561
0.381561	0.00179673
0.380822	-0.028238
0.381368	-0.0028962
0.381892	-0.015267
0.382321	-0.0127172
0.38324	-0.00431188
0.383672	0.0111875
0.384071	0.0116828
0.383705	-0.026642
0.384584	-0.0213921
0.384548	-0.00357116
0.384904	-0.00896206
0.38626	-0.0103341
0.386667	-0.0179978
0.387251	-0.0181251
0.387264	-0.00284136
0.388165	-0.0244373
0.388513	-0.00800294
0.388574	-0.0268959
0.389235	-0.00315015
0.389677	-0.0100116
0.390365	-0.0288068
0.390266	-0.00790071
0.39053	-0.0259468
0.389936	-0.0104967
0.39228	-0.0201951
0.390804	0.00334509
0.392336	-0.00435092
0.393924	-0.0243787
0.394266	-0.00496803
0.394399	-0.0220541
0.394076	-0.0108696
0.394348	-0.0146274
0.395242	-0.0123427
0.394536	-0.0124933
0.39671	-0.0226805
0.397149	0.0015616
0.396004	-0.0155616
0.396939	0.0116131
0.396824	-0.00101884
0.397576	-0.022556
0.398793	-0.0216479
0.398145	-0.0204953
0.398871	-0.0150793
0.399832	0.00208763
0.399705	-0.0161286
0.400027	-0.00979131
0.400238	-0.00855128
0.400761	-0.00692183
0.401279	-0.0245032
0.400939	-0.0119068
0.402019	0.00723062
0.402115	-0.0042459
0.402638	0.00151048
0.403949	-0.00944999
0.403344	-0.00977923
0.404043	-0.00656588
0.404513	-0.0145056
0.404797	0.0130007
0.405204	-0.0363896
0.406309	-0.020196
0.405841	-0.0138997
0.407177	-0.00520502
0.406969	-0.00018123
0.407782	-0.014132
0.408104	-0.000381048
0.408719	-0.0116643
0.409064	-0.00312785
0.409412	-0.0175907
0.410139	-0.011497
0.409245	-0.000705404
0.410286	-0.00574337
0.410967	-0.0134628
0.410253	-0.00778732
0.412242	-0.0172413
0.411071	-0.0205947
0.412384	-0.0265323
0.411912	-0.00682703
0.411533	-0.0141729
0.412171	-0.0137426
0.412887	0.000859681
0.413123	-0.00159041
0.412796	-0.0138876
0.413753	-0.013619
0.41466	-0.00159134
0.414208	-0.00844626
0.41479	-0.008726
0.414647	-0.019008
0.414645	-0.0204181
0.415757	0.0114867
0.416733	-0.00750851
0.416146	-0.013395
0.417449	-0.02199
0.417568	-0.0155384
0.417756	0.00817766
0.418628	-0.01739
0.418602	-0.0105766
0.41955	-0.0217297
0.420548	-0.00627219
0.420228	-0.000606889
0.421422	-0.0264775
0.420967	-0.00598966
0.422593	-0.00137201
0.422976	-0.0152419
0.423118	-0.0130929
0.423436	-0.0333577
0.423299	-0.0119217
0.424467	-0.00358139
0.424538	0.00459906
0.424894	-0.0150161
0.424881	-0.0176167
0.42594	-0.0179634
0.426423	-0.00453401
0.426766	-0.00844904
0.427888	0.0157178
0.427231	-0.0114477
0.42829	0.000960985
0.428358	-0.0110183
0.428282	0.00378306
0.429082	-0.0100125
0.429641	-0.0127247
0.430748	-0.0181158
0.429958	-0.02523
0.431262	0.0171388
0.432102	-0.0358283
0.432252	-0.0147222
0.432285	-0.0117219
0.43257	-0.0031074
0.433614	-0.00743322
0.434635	-0.0228004
0.434404	-0.00327469
0.435201	-0.0147305
0.435501	-0.0140985
0.435033	-0.00302166
0.436844	-0.0130967
0.437065	-0.0175219
0.436563	-0.00450613
0.437462	-0.0154929
0.437977	-0.0129545
0.438285	-0.00308602
0.439463	-0.000945417
0.438965	-0.0100283
0.439476	-0.0119078
0.439542	-0.0114635
0.440243	-0.0121345
0.440411	-0.00997626
0.440853	-0.0206142
0.442112	0.000764884
0.442237	-0.0162401
0.442646	-0.0211858
0.442803	-0.0133002
0.442956	-0.0124803
0.443893	0.0305914
0.444586	0.000712839
0.444975	-0.00988982
0.444569	-0.00209042
0.44562	-0.0138374
0.445625	0.00569876
0.445673	-0.024678
0.447147	0.0112981
0.447182	-0.0117934
0.447446	-0.0157689
0.447711	-0.021476
0.44814	-0.0245516
0.448836	-0.0280605
0.448757	0.00833008
0.448917	-0.00558816
0.450113	-0.012102
0.450088	-0.0241334
0.450665	-0.0140865
0.451155	-0.0207546
0.451477	-0.0064339
0.452397	0.00458977
0.45213	-0.00660119
0.452498	-0.007581
0.453243	-0.0203401
0.453474	-0.00599059
0.454068	-0.00633818
0.454927	-0.0132091
0.454889	-0.00122609
0.455874	-0.0140642
0.454701	0.00321591
0.456405	-0.0204534
0.456938	-0.0180535
0.457365	0.000478634
0.458059	-0.0104614
0.457253	0.00606122
0.458701	-0.0247421
0.458744	-0.0188203
0.458788	-0.0208559
0.458391	-0.0155486
0.459207	-0.000658934
0.46008	-0.00910612
0.460571	0.00684214
0.461361	-0.00865908
0.460847	-0.0274108
0.460804	-0.0175126
0.462112	-0.00209414
0.462511	0.00236645
0.463372	-0.0108715
0.463227	-0.0198624
0.464134	-0.0101145
0.46512	-0.00774736
0.464589	-0.0145326
0.465374	-0.0123288
0.465328	-0.00208856
0.466174	-0.00193707
0.466705	-0.00731682
0.467413	-0.0168451
0.468673	-0.0061049
0.467688	0.0133931
0.468307	-0.00603613
0.468648	-0.00619598
0.46881	-0.00323566
0.469242	-0.0166499
0.469125	-0.00396058
0.470502	-0.0159575
0.471013	-0.016505
0.471066	-0.0162494
0.472374	-0.0150495
0.471922	-0.00649152
0.471929	-0.0278551
0.47245	-0.00305977
0.473306	0.00102697
0.473537	-0.00740139
0.474482	-0.00845183
0.474632	-0.0229324
0.475275	0.000580866
0.474424	-0.00866373
0.475475	-0.00706589
0.475397	-0.00537533
0.476768	-0.00404608
0.477002	-0.0016722
0.476192	-0.0225402
0.477055	0.0100422
0.478462	-0.0179931
0.478881	-0.0125639
0.479082	0.00239433
0.478808	-0.00646457
0.480459	-0.002096
0.47945	-0.0279062
0.48052	-0.00603706
0.480979	0.00826688
0.481975	-0.023385
0.481427	0.00606401
0.482062	-0.0267024
0.482887	-0.0142017
0.482519	-0.00849458
0.48308	-0.02419
0.483232	-0.0011852
0.484856	-0.0200231
0.483735	0.00389459
0.485041	-0.0046604
0.486232	-0.0310143
0.48626	-0.00715696
0.484678	-0.00324309
0.486954	-0.00795833
0.486491	-0.0111996
0.487992	-0.0327302
0.488391	0.00124259
0.488653	-0.00839421
0.489201	-0.00157833
0.487998	-0.00755033
0.489318	-0.00900296
0.490073	-0.0233292
0.491018	-0.0343903
0.489958	-0.0193577
0.491127	-0.0176037
0.492653	0.00319546
0.492679	-0.0154659
0.492394	-0.00981826
0.493075	-0.0135837
0.492663	-0.00270381
0.494033	-0.0167466
0.495529	-0.0182775
0.494967	-0.00234507
0.494909	-0.0080745
0.49453	-0.00735771
0.495775	-0.017903
0.49689	-0.0198261
0.49721	-0.00307859
0.497467	-0.0198475
0.497802	-0.00589207
0.498368	-0.00711607
0.498523	-0.0129136
0.499463	-0.0076981
0.499575	-0.0152205
0.500151	0.00234786
0.500609	-0.0150012
0.501119	-0.0229751
0.500736	0.00902642
0.501129	-0.00593575
0.501409	-0.00368827
0.502194	-0.0103694
0.502879	-0.00479702
0.502333	0.00365388
0.504139	-0.0144796
0.503286	-0.00380816
0.504424	-0.0120946
0.505018	-0.0125304
0.505018	-0.00566251
0.505305	-0.00968164
0.506387	-0.00188874
0.506232	-0.0403177
0.506941	-0.00417433
0.50814	-0.0033193
0.507213	-0.00924088
0.508396	0.0104279
0.508706	-0.0167773
0.508061	-0.0173565
0.509857	-0.0240441
0.509433	-0.0240293
0.509938	-0.00335276
0.510126	-0.019973
0.510863	0.00421523
0.511627	-0.0189801
0.51194	0.00352562
0.512691	-0.0180712
0.512595	-0.0140186
0.513497	-0.00226514
0.514071	-0.00678893
0.513961	-0.00356094
0.515597	-0.0153572
0.516113	-0.0160105
0.514518	-0.00494294
0.515417	-0.00970023
0.516471	-0.0023776
0.517078	-0.00489647
0.516882	-0.0272222
0.51797	-0.00992142
0.517439	-0.0130065
0.518973	-0.009292
0.519156	-0.0272993
0.520261	-0.0116522
0.52051	-0.00931988
0.520375	-0.0144257
0.520276	-0.0155031
0.519996	-0.0194246
0.521028	0.00127233
0.521627	-0.00688094
0.521668	-0.0160877
0.523596	-0.0134257
0.523517	-0.0161341
0.523451	-0.00570341
0.523659	-0.0143355
0.525008	0.00811539
0.524538	0.000833659
0.525021	-0.0219677
0.525752	-0.0155245
0.525884	-0.0331075
0.526181	0.00758657
0.526882	-0.00623501
0.527263	-0.0105553
0.527954	-0.0117767
0.528678	-0.0212936
0.528836	-0.0071421
0.528818	-0.0109719
0.529407	-0.00541437
0.530636	0.000146843
0.53055	-0.00318082
0.530812	-0.021897
0.531355	-0.0272677
0.531752	-0.0169176
0.532481	-0.0194832
0.531785	-0.013263
0.532966	0.00807636
0.533433	-0.0110676
0.533552	-0.00143613
0.533138	-0.0247756
0.534883	-0.0101751
0.535071	-0.0062155
0.536133	-0.0132993
0.535996	0.00345964
0.53656	-0.0203587
0.536385	-0.0155486
0.538244	-0.00159413
0.537279	-0.00287854
0.538208	0.000703545
0.538452	-0.00465297
0.538881	-0.00592553
0.539681	-0.0271394
0.540576	-0.0315498
0.540466	-0.00331744
0.539212	-0.015464
0.540781	0.00706426
0.541025	-0.0130679
0.54198	-0.00810982
0.542016	-0.00423753
0.543189	-0.0201551
0.542531	-0.00698038
0.544063	-0.0388063
0.544426	-0.00356466
0.544474	-0.0257554
0.546105	-0.0333745
0.546006	-0.0371294
0.546423	-0.00738281
0.546062	0.0108127
0.545391	-0.00149283
0.546994	-0.0180322
0.54834	-0.00709098
0.548173	-0.0159232
0.549321	-0.0109588
0.549387	-0.0107088
0.549372	-0.0125667
0.551129	-0.0162745
0.550649	-0.022371
0.551543	-0.0159864
0.551444	-0.0206709
0.551655	0.010085
0.551632	-0.0143439
0.552628	-0.00483513
0.553207	-0.00247612
0.553194	-0.0105525
0.553425	-0.0133467
0.554779	-0.0165282
0.554408	-0.0142287
0.554799	-0.00482212
0.555701	0.00737003
0.55608	-0.0251027
0.556024	-0.0197629
0.556905	-0.0138244
0.557047	-0.00698131
0.557449	-0.01582
0.558223	-0.0246064
0.558549	-0.0332107
0.559194	0.000673804
0.558818	-0.0156899
0.559491	-0.0187831
0.558833	0.00950877
0.560786	-0.018837
0.561216	-0.00130602
0.562107	-0.0198698
0.562397	-0.0170012
0.562267	0.001145
0.563319	0.00453122
0.563131	-0.020222
0.563291	-0.0229193
0.564454	-0.0154362
0.56388	-0.0326911
0.563583	-0.017771
0.565241	0.00199005
0.565963	-0.0107172
0.565374	0.00464925
0.566349	-0.0157531
0.566598	-0.0276794
0.568033	-0.0115267
0.566915	-0.00598222
0.567654	0.00113757
0.568325	0.000855035
0.569549	0.0038853
0.569143	-0.0201133
0.569285	-0.0281302
0.569991	-0.0276701
0.570365	-0.00732797
0.570634	-0.000552055
0.571221	-0.0212825
0.571759	-0.0096454
0.571795	-0.00678614
0.572447	-0.0167029
0.571995	0.0211061
0.573994	-0.022648
0.573496	-0.0104475
0.573616	-0.0101733
0.573921	-0.0251594
0.57595	-0.0256726
0.575475	-0.0225699
0.575183	-0.0182552
0.57612	-0.00749735
0.576913	-0.0250962
0.577593	-0.00601847
0.577548	-0.018337
0.579023	-0.00414645
0.578973	-0.0250609
0.579044	-0.00154859
0.580555	-0.00884124
0.580596	-0.017771
0.580832	-0.0159603
0.580738	-0.025431
0.581637	0.00297705
0.580898	-0.0098796
0.581203	-0.0214302
0.582432	-0.00311576
0.58418	-0.0171316
0.583311	-0.000509303
0.584304	-0.0220299
0.583877	0.00531864
0.584053	-0.0142584
0.586123	-0.0150988
0.585269	-0.0183649
0.58566	-0.0316233
0.585846	-0.0265621
0.586544	-0.0157791
0.587014	-0.0111633
0.587525	-0.0251901
0.588371	-0.0143643
0.588645	-0.0160923
0.588526	-0.0162782
0.589836	-0.0172691
0.590558	0.00435556
0.589867	-0.0142426
0.590537	0.0115267
0.589745	-0.0131403
0.590771	-0.0199274
0.591683	-0.00894348
0.591825	-0.0211858
0.592897	-0.0105757
0.592618	-0.0297401
0.594263	-0.0111484
0.593507	-0.0197676
0.593626	-0.0108724
0.5939	-0.0108715
0.594754	-0.00845834
0.595018	0.0171527
0.594733	-0.0256476
0.5966	-0.0243871
0.596633	-0.0195835
0.597027	-0.0112637
0.597662	-0.00778918
0.597921	-0.0093301
0.598241	-0.00488531
0.598434	-0.00588835
0.598772	-0.0160477
0.599783	-0.0177496
0.600301	-0.0137612
0.599338	-0.00399589
0.600197	-0.0184773
0.600682	-0.00765907
0.601538	-0.0143746
0.601838	-0.0210706
0.601751	-0.0152837
0.602308	-0.0068038
0.603562	-0.0128718
0.603364	-0.0144136
0.604589	-0.0252291
0.604114	-0.0151722
0.605556	-0.0279369
0.606217	-0.00226422
0.605272	-0.0150579
0.60516	-0.0100097
0.607172	-0.00780405
0.607553	-0.0142231
0.607441	0.0163767
0.607543	-0.0185786
0.607891	-0.00488346
0.608609	0.0127554
0.608079	-0.0123362
0.609872	-0.0260556
0.609577	-0.0140344
0.609798	-0.0184922
0.611002	-0.00694599
0.610766	-0.016794
0.611828	-0.00985358
0.612297	-0.0229649
0.612234	-0.0199386
0.613197	-0.024625
0.612727	-0.0213076
0.613324	-0.00435928
0.613999	-0.0222483
0.615013	-0.00914329
0.614779	-0.0226238
0.615023	-0.0259849
0.615683	-0.00937564
0.615747	-0.0140121
0.616361	-0.00728708
0.616382	-0.0217595
0.617469	-0.00816465
0.617245	-0.0225801
0.617715	-0.0326698
0.618119	-0.00700826
0.618604	-0.00934683
0.62005	-0.00485372
0.620222	-0.0312088
0.619839	-0.0271738
0.621602	-2.60228e-05
0.620438	-0.0205222
0.621251	-0.00400054
0.621535	-0.0269852
0.62196	-0.000752802
0.622234	-0.0170319
0.622823	-0.0203624
0.622811	-0.00935798
0.623847	-0.01885
0.624119	-0.012221
0.624718	-0.0174773
0.624566	-0.015122
0.625566	-0.0292234
0.624589	-0.0239633
0.626377	-0.00644041
0.62593	-0.0164985
0.627484	0.00571084
0.627489	-0.0188417
0.626864	-0.0129684
0.628045	-0.00352562
0.629089	-0.0184681
0.629592	-0.0023395
0.62943	-0.00547757
0.630613	-0.0345083
0.630486	-0.0174671
0.631589	-0.030571
0.631233	-0.00175584
0.631993	-0.0216572
0.63292	-0.00435185
0.632778	0.00207834
0.633204	-0.0189207
0.634083	-9.29385e-07
0.634197	-0.0287761
0.634535	-0.020815
0.63435	0.00075652
0.635498	-0.0170579
0.635724	0.000197959
0.636384	-0.0396362
0.636509	-0.0180591
0.636463	-0.013185
0.635681	-0.0165003
0.638028	0.00473754
0.637565	-0.017718
0.638371	-0.010454
0.638706	-0.0149145
0.63976	-0.0202955
0.639519	-0.0119161
0.639597	-0.0229909
0.640972	-0.00666439
0.64086	-0.00736608
0.641995	-0.00873344
0.641828	-0.0165998
0.642211	-0.0137389
0.642584	-0.000591089
0.643369	-0.00872786
0.643512	0.00309416
0.644281	-0.0111726
0.644822	-0.010387
0.645434	-0.00991399
0.645417	-0.017745
0.646435	0.00458326
0.646831	-0.0293767
0.646506	-0.00990748
0.647192	-0.0242467
0.648132	-0.0367484
0.647969	9.20092e-05
0.648863	-0.0253127
0.648305	-0.0137909
0.650306	-0.0234677
0.649773	-0.0181251
0.651993	-0.00901132
0.650761	-0.0211282
0.650867	0.00235158
0.651096	-0.00736794
0.652625	-0.011944
0.652158	-0.00401913
0.65358	-0.0157577
0.653682	0.00375239
0.65278	-0.0243583
0.654241	-0.0010523
0.653768	-0.0273997
0.655485	-0.0251575
0.655724	-0.0217028
0.656326	-0.0269415
0.656234	0.00466505
0.656212	0.00260437
0.656867	-0.00440947
0.656529	-0.0166295
0.657982	-0.0256243
0.657776	-0.00593947
0.659183	-0.0297308
0.657959	9.29385e-07
0.660232	-0.0299492
0.659465	-0.0239949
0.660469	-0.00258485
0.661068	-0.0210064
0.659862	-0.00573222
0.662094	-0.0288412
0.660916	-0.0068893
0.661065	-0.0152326
0.662579	-0.0152047
0.662681	-0.00629078
0.663326	-0.0163377
0.662803	-0.0162419
0.663529	0.000170078
0.663895	-0.0173937
0.664289	-0.0153646
0.664914	-0.0304687
0.665818	-0.0158906
0.665488	-0.00603613
0.66644	-0.00183391
0.666852	-0.00057436
0.667962	-0.00559467
0.66739	-0.00351633
0.668703	-0.0194423
0.667408	-0.0257582
0.669201	-0.00562999
0.668947	-0.00686978
0.669818	0.00155416
0.670004	-0.0483634
0.670931	-0.0204051
0.671137	-0.0295468
0.67138	-0.000301121
0.67106	0.0108629
0.671802	-0.0087799
0.672455	-0.00611977
0.67278	-0.0187348
0.672432	-0.013013
0.673339	-0.0142668
0.672922	-0.0174587
0.674533	-0.00833566
0.674131	-0.0145381
0.674515	-0.01251
0.675119	-0.0178128
0.676676	-0.00987495
0.676864	-0.0190071
0.676483	-0.0211756
0.678099	-0.000684957
0.677923	-0.0292308
0.677827	-0.0199256
0.678688	-0.0148681
0.68024	-0.0208354
0.679681	-0.0025579
0.680141	-0.00904478
0.68038	-0.0024882
0.68118	-0.00647851
0.68134	-0.0256429
0.682053	-0.0231889
0.682381	-0.0313259
0.68229	-0.00399403
0.68262	0.00573686
0.681904	-0.00952248
0.683575	-0.0264812
0.683938	-0.0341589
0.683194	-0.00878362
0.684743	-0.0308693
0.684906	-0.0124942
0.686359	-0.0112061
0.685909	-0.00841744
0.686285	0.00395965
0.68563	-0.0218375
0.6863	-0.0245135
0.687296	-0.000842953
0.687182	-0.00936356
0.68724	-0.00310182
0.688503	-0.0213484
0.688564	-0.00797877
0.689742	-0.010467
0.689475	-0.0100367
0.689384	-0.00526381
0.690372	-0.0282835
0.690588	-0.0125685
0.691604	-0.0101433
0.692236	-0.0066142
0.691779	-0.00704916
0.69292	0.00534002
0.693842	-0.00885518
0.693435	-0.0301407
0.693948	-0.0137324
0.693661	-0.0113102
0.694118	-0.0107739
0.694985	-0.003547
0.696328	-0.0103136
0.695541	0.0148969
0.69645	-0.0244819
0.696552	-0.0102885
0.697438	-0.0172255
0.698343	-0.00195845
0.698693	-0.0149248
0.698602	-0.0146506
0.699056	-0.0151285
0.699582	-0.00823343
0.69995	-0.00097144
0.700352	-0.00661049
0.701337	-0.0157354
0.70107	-0.00592646
0.700639	-0.00655844
0.701685	-0.0288254
0.701909	-0.00766836
0.702196	-0.0151453
0.703964	-0.00651011
0.703649	0.00141104
0.703506	-0.00430724
0.703562	-0.0152159
0.704637	0.00245102
0.705632	-0.016873
0.705632	-0.0271692
0.706692	0.0143262
0.706455	-0.0156945
0.706989	-0.0072815
0.706752	-0.0204702
0.708088	-0.0151611
0.707504	-0.00898809
0.709686	-0.00939051
0.710105	-0.00777245
0.710171	0.0011134
0.710011	-0.0173602
0.710677	0.00855778
0.710545	-0.0129889
0.71135	-0.0107767
0.712137	0.00780312
0.712754	-0.00687443
0.712373	-0.0165616
0.712848	-0.0184783
0.71326	-0.00209971
0.713793	0.00196216
0.714959	-0.00443363
0.714253	0.00794346
0.713781	-0.00456189
0.716209	0.00867395
0.716313	-0.0188491
0.716163	-0.0155886
0.718205	0.00422452
0.717568	-0.0130307
0.718581	-0.00440482
0.719803	-0.0351189
0.718213	-0.01172
0.719656	-0.014977
0.720852	-0.0101173
0.720532	-0.0161397
0.720783	-0.0115016
0.720804	0.00334509
0.722264	-0.0151313
0.723405	-0.0138727
0.722592	0.00783007
0.723067	-0.013645
0.723237	0.00820647
0.722533	-0.0293739
0.724202	-0.00768788
0.725284	-0.00420408
0.725312	-0.0104186
0.725627	-0.00242035
0.725617	-0.0203503
0.72659	-0.00334253
0.726506	-0.0103424
0.726836	-0.0154854
0.727616	-0.0156862
0.727969	-0.00696737
0.729005	0.0117135
0.728675	-0.0200789
0.727756	0.00346428
0.728805	0.000737003
0.72948	-0.0172245
0.729084	0.00210157
0.730552	-0.0218812
0.730832	-0.00270289
0.730621	-0.0274833
0.730885	-0.00201979
0.731368	-0.00556214
0.732076	-0.00854849
0.732442	0.0140419
0.734164	-0.0157466
0.731944	0.00272054
0.734466	-0.00201793
0.733872	-0.01122
0.734555	-0.0310812
0.733969	0.00258114
0.735391	0.00409905
0.735802	0.00207555
0.735691	-0.00926876
0.736844	0.00737281
0.736671	-0.0208233
0.736496	-0.00338993
0.737377	0.0034213
0.73802	-0.00976064
0.738459	-0.000232346
0.738287	-0.020907
0.739841	-0.00394942
0.739772	-0.0140335
0.740296	-0.0199962
0.74139	-0.00281255
0.740575	-0.0062945
0.741063	0.00392619
0.741192	-0.0304186
0.741906	-0.00607051
0.742185	-0.0149975
0.743397	-0.00778639
0.743765	-0.0155793
0.742185	0.00724177
0.744276	0.0152064
0.743791	-0.0165654
0.745607	-0.00625918
0.745617	0.00354514
0.745655	-0.00692276
0.745978	-0.000263945
0.745523	-0.00820276
0.746234	-0.00426077
0.74614	-0.00282463
0.748332	-0.0155523
0.748045	0.0042366
0.747685	-0.00295196
0.748254	-0.00386764
0.749092	-0.00442527
0.749828	-0.0148132
0.751218	-0.0128123
0.750209	-0.0136682
0.749838	0.00717579
0.751929	-0.00230511
0.751954	-0.0124505
0.751667	-0.00752338
0.752513	-0.0145233
0.752244	-0.000134761
0.753255	-0.0280753
0.753796	-0.00806985
0.754357	-0.0117572
0.754131	0.00234507
0.754555	-0.00714953
0.754703	-0.00462787
0.755655	0.0126317
0.75598	-0.00638558
0.757194	-0.00511487
0.757913	-0.000721203
0.758447	-0.00261273
0.757227	0.000421941
0.757626	-0.0020012
0.758477	-0.000719344
0.759305	-0.00895184
0.759427	-0.0106577
0.759778	-0.00523012
0.760044	-0.0141506
0.76044	0.00277631
0.760827	0.00236459
0.761528	-0.00348752
0.761362	0.00177536
0.762658	-0.0163126
0.762269	-0.0125602
0.762945	-0.0145056
0.763143	0.0112516
0.763539	0.0117795
0.762836	-0.000244428
0.76436	0.00641067
0.764123	-0.0335064
0.765244	-0.00306627
0.764738	-0.00676198
0.765942	-0.0117423
0.766976	0.00237109
0.766752	-0.00646922
0.766542	0.00604263
0.767598	-0.0163089
0.768223	0.00104184
0.768718	0.00211458
0.767497	-0.00540136
0.768622	-0.00204767
0.769394	-0.0243583
0.769854	-0.010654
0.770352	0.00413437
0.770293	-0.0102792
0.771093	-0.00193521
0.770733	-0.00493457
0.772102	-0.0040721
0.772627	0.00037826
0.772414	-0.00753453
0.773222	0.00638743
0.772668	-0.00818881
0.774949	-0.0026843
0.774903	0.00252816
0.775023	-0.0118185
0.775551	0.000791836
0.775678	-0.0100023
0.775881	-0.00111828
0.776313	-0.0104735
0.77674	-0.00277445
0.778208	-0.00160249
0.777466	-0.0167308
0.777735	-0.00348101
0.779099	-0.0103322
0.779828	0.0136255
0.779701	-0.0117033
0.780049	-0.0190489
0.78044	-0.00722574
0.780555	-0.0125527
0.780837	0.0132361
0.782096	-0.0186418
0.782848	0.00781149
0.782521	0.0219128
0.78261	-0.0111354
0.782823	0.00848901
0.782899	-0.0187692
0.784103	-0.0030133
0.783626	0.00399961
0.785881	-0.0051093
0.784977	-0.00822506
0.785332	-0.0109468
0.786191	0.0105218
0.786729	0.00600824
0.786874	0.00489461
0.787349	0.00831893
0.787281	0.0066702
0.787524	-0.00397266
0.788375	-0.00329235
0.789193	-0.00087641
0.788982	0.00663674
0.790329	0.0106742
0.79076	0.00463066
0.790598	0.00717207
0.790738	0.0210959
0.791512	-0.00650175
0.791271	0.00640695
0.792676	0.00833101
0.792493	-0.000935194
0.793331	0.0183593
0.793636	-0.0149136
0.794621	-0.0141859
0.793466	-0.00828733
0.794703	-0.00946021
0.796249	0.0145828
0.795825	-0.0137444
0.796846	0.00777524
0.797321	-0.00505446
0.796912	-0.0102263
0.798159	-0.0154111
0.798165	-0.000704474
0.799501	0.022437
0.799343	-0.00975506
0.799612	-0.0173686
0.800664	-0.0015932
0.800618	0.00804941
0.801578	0.00305512
0.800948	0.0176242
0.801309	-0.00535675
0.801682	-0.00616903
0.802924	0.0123762
0.802808	0.00216105
0.802632	0.0158665
0.803854	0.023335
0.803796	-0.0117079
0.804261	0.017811
0.805043	-0.00118241
0.805597	-0.0017038
0.805688	0.000608747
0.805856	0.00529169
0.806356	-0.00661513
0.807187	0.00247983
0.806887	-0.00135342
0.806968	-0.00655286
0.80773	-0.00735864
0.808596	0.0233536
0.808355	-0.000727709
0.80866	-0.00884124
0.808896	0.0160858
0.809749	0.00274285
0.810354	-0.00175584
0.809887	0.0114003
0.811957	0.00987309
0.811792	0.0113148
0.812587	0.00117753
0.812246	0.00368548
0.812813	-0.012707
0.81394	0.0138681
0.814614	0.0158302
0.814768	0.00625639
0.81441	0.0106519
0.814784	0.0041985
0.814786	0.0150725
0.815759	0.00846205
0.815495	0.0115304
0.815627	0.0186707
0.816158	0.00566623
0.818154	-0.00911727
0.818004	-0.00839607
0.818261	0.010006
0.818868	0.0097374
0.819064	0.00364366
0.819307	0.0189616
0.819173	-0.00897415
0.820087	0.00493364
0.819739	0.0160914
0.821218	0.0101891
0.821939	0.0119561
0.822917	-0.00117962
0.821639	0.0206925
[truncated: 31,533 more rows]

## Sheet: Figure 7G
material	strength (kN)	weight (kg)	material strength (MPa)	Youngs Modulus (GPa)	rate	density (kg/m3)
MDF	21	7.4	10	3.2	1	700
Steel	882	84.5714	420	200	1.4881	8000
UHPC	210	26.4286	100	40	1.25	2500
Aluminum (5052)	478.8	28.5429	228	70	0.95943	2700
CLT	63	6.87143	30	5	0.520833	650

## Sheet: Fig S11C
Angle	mode 1	mode 2	mode 3	mode 4	mode 5	mode 6
0	2.83552	2.0199	0.199499	2.86705e-16	1.12932e-16	3.13538e-17
0.00628319	2.83551	2.0199	0.1995	0.00993456	0.000628319	1.25785e-10
0.0125664	2.83547	2.01988	0.199501	0.0198689	0.00125664	1.47805e-10
0.0188496	2.8354	2.01985	0.199504	0.0298029	0.00188497	1.5575e-10
0.0251327	2.8353	2.01982	0.199508	0.0397364	0.0025133	1.48091e-10
0.0314159	2.83517	2.01977	0.199512	0.049669	0.00314164	1.32562e-10
0.0376991	2.83501	2.01971	0.199518	0.0596008	0.00377	3.61733e-11
0.0439823	2.83482	2.01964	0.199525	0.0695314	0.00439837	1.85209e-10
0.0502655	2.83461	2.01956	0.199533	0.0794606	0.00502675	1.20305e-10
0.0565487	2.83437	2.01947	0.199542	0.0893883	0.00565515	1.29033e-10
0.0628319	2.83409	2.01937	0.199552	0.0993142	0.00628358	1.10825e-10
0.069115	2.83379	2.01926	0.199564	0.109238	0.00691203	9.35683e-11
0.0753982	2.83347	2.01914	0.199576	0.11916	0.00754051	1.2132e-10
0.0816814	2.83311	2.01901	0.199591	0.129078	0.00816901	5.20655e-11
0.0879646	2.83272	2.01887	0.199607	0.138994	0.00879754	7.64767e-11
0.0942478	2.83231	2.01871	0.199626	0.148906	0.00942611	4.28309e-11
0.100531	2.83187	2.01855	0.199648	0.158813	0.0100547	9.89944e-11
0.106814	2.8314	2.01837	0.199676	0.168712	0.0106834	2.2725e-10
0.113097	2.8309	2.01819	0.199716	0.178596	0.011312	6.2207e-11
0.119381	2.83037	2.01799	0.199799	0.188436	0.0119408	1.43334e-10
0.125664	2.82982	2.01779	0.200469	0.197686	0.0125695	1.06764e-10
0.131947	2.82923	2.01757	0.208556	0.199518	0.0131983	1.22965e-10
0.13823	2.82862	2.01734	0.218357	0.199632	0.0138272	1.28772e-10
0.144513	2.82798	2.01711	0.228219	0.199682	0.0144561	1.81365e-10
0.150796	2.82731	2.01686	0.238092	0.199718	0.0150851	1.78691e-10
0.15708	2.82662	2.0166	0.247967	0.19975	0.0157141	1.02845e-10
0.163363	2.82589	2.01633	0.25784	0.199779	0.0163432	1.35346e-10
0.169646	2.82514	2.01605	0.26771	0.199808	0.0169724	1.0679e-10
0.175929	2.82436	2.01576	0.277576	0.199836	0.0176016	1.30233e-10
0.182212	2.82355	2.01545	0.287439	0.199865	0.0182309	1.57345e-10
0.188496	2.82272	2.01514	0.297296	0.199894	0.0188602	9.84375e-11
0.194779	2.82186	2.01482	0.307149	0.199924	0.0194896	1.82516e-10
0.201062	2.82097	2.01448	0.316997	0.199955	0.0201191	1.1417e-10
0.207345	2.82005	2.01414	0.326839	0.199986	0.0207487	1.65349e-10
0.213628	2.8191	2.01379	0.336676	0.200018	0.0213784	9.30595e-11
0.219911	2.81813	2.01342	0.346507	0.200051	0.0220081	1.02991e-10
0.226195	2.81713	2.01304	0.356332	0.200084	0.0226379	9.26986e-11
0.232478	2.8161	2.01265	0.366151	0.200119	0.0232678	1.52847e-10
0.238761	2.81505	2.01226	0.375964	0.200154	0.0238978	1.49176e-10
0.245044	2.81397	2.01185	0.38577	0.20019	0.0245279	1.6164e-10
0.251327	2.81286	2.01143	0.39557	0.200227	0.025158	1.11598e-10
0.257611	2.81172	2.011	0.405362	0.200264	0.0257883	8.20129e-11
0.263894	2.81056	2.01056	0.415148	0.200303	0.0264187	8.05791e-11
0.270177	2.80937	2.0101	0.424926	0.200342	0.0270491	8.88727e-11
0.27646	2.80815	2.00964	0.434697	0.200382	0.0276797	1.19327e-10
0.282743	2.80691	2.00917	0.44446	0.200423	0.0283103	6.08746e-11
0.289027	2.80564	2.00868	0.454216	0.200464	0.0289411	1.39787e-10
0.29531	2.80435	2.00819	0.463964	0.200507	0.029572	6.24973e-11
0.301593	2.80302	2.00768	0.473704	0.20055	0.030203	1.05789e-10
0.307876	2.80168	2.00716	0.483435	0.200594	0.0308341	1.14436e-10
0.314159	2.8003	2.00664	0.493158	0.200639	0.0314653	1.25238e-10
0.320442	2.7989	2.0061	0.502873	0.200685	0.0320967	9.93679e-11
0.326726	2.79748	2.00555	0.512579	0.200732	0.0327281	1.04074e-10
0.333009	2.79602	2.00499	0.522275	0.200779	0.0333597	9.05414e-11
0.339292	2.79455	2.00441	0.531963	0.200827	0.0339914	1.61487e-10
0.345575	2.79304	2.00383	0.541642	0.200876	0.0346233	1.04476e-10
0.351858	2.79151	2.00324	0.551311	0.200925	0.0352552	1.3556e-10
0.358142	2.78996	2.00263	0.560971	0.200976	0.0358873	5.9228e-11
0.364425	2.78838	2.00202	0.570621	0.201027	0.0365196	1.19972e-10
0.370708	2.78678	2.00139	0.580261	0.201079	0.0371519	1.46652e-10
0.376991	2.78515	2.00075	0.589891	0.201131	0.0377845	9.95571e-11
0.383274	2.78349	2.0001	0.599511	0.201185	0.0384171	7.18382e-11
0.389557	2.78181	1.99944	0.609121	0.201239	0.0390499	1.98103e-10
0.395841	2.78011	1.99877	0.61872	0.201294	0.0396829	9.56381e-11
0.402124	2.77838	1.99809	0.628308	0.201349	0.040316	1.33133e-10
0.408407	2.77663	1.9974	0.637885	0.201406	0.0409492	9.77199e-11
0.41469	2.77485	1.99669	0.647452	0.201463	0.0415826	1.37953e-10
0.420973	2.77305	1.99598	0.657007	0.20152	0.0422162	1.88171e-10
0.427257	2.77123	1.99525	0.666551	0.201578	0.0428499	1.02211e-10
0.43354	2.76938	1.99451	0.676084	0.201637	0.0434838	1.31782e-10
0.439823	2.7675	1.99376	0.685605	0.201697	0.0441178	1.56174e-10
0.446106	2.76561	1.993	0.695114	0.201757	0.044752	9.64112e-11
0.452389	2.76369	1.99223	0.704611	0.201818	0.0453864	8.32623e-11
0.458673	2.76175	1.99145	0.714096	0.20188	0.0460209	1.32135e-10
0.464956	2.75978	1.99065	0.723569	0.201942	0.0466556	1.59038e-10
0.471239	2.75779	1.98984	0.733029	0.202005	0.0472905	6.41173e-11
0.477522	2.75578	1.98903	0.742477	0.202069	0.0479256	7.33709e-11
0.483805	2.75374	1.9882	0.751912	0.202133	0.0485608	1.56957e-10
0.490088	2.75168	1.98736	0.761335	0.202197	0.0491963	1.06847e-10
0.496372	2.7496	1.98651	0.770744	0.202263	0.0498319	8.91722e-11
0.502655	2.7475	1.98564	0.78014	0.202329	0.0504677	9.00601e-11
0.508938	2.74538	1.98477	0.789523	0.202395	0.0511036	1.33306e-10
0.515221	2.74323	1.98388	0.798892	0.202462	0.0517398	1.34852e-10
0.521504	2.74106	1.98299	0.808248	0.202529	0.0523762	1.39153e-10
0.527788	2.73887	1.98208	0.81759	0.202597	0.0530128	1.43104e-10
0.534071	2.73666	1.98116	0.826918	0.202666	0.0536495	1.31027e-10
0.540354	2.73443	1.98023	0.836232	0.202735	0.0542865	8.77207e-11
0.546637	2.73218	1.97928	0.845531	0.202805	0.0549236	1.49556e-10
0.55292	2.7299	1.97833	0.854817	0.202875	0.055561	1.25808e-10
0.559203	2.72761	1.97736	0.864088	0.202945	0.0561986	1.06721e-10
0.565487	2.72529	1.97638	0.873344	0.203016	0.0568363	8.21694e-11
0.57177	2.72295	1.97539	0.882586	0.203087	0.0574743	1.45096e-10
0.578053	2.7206	1.97439	0.891812	0.203159	0.0581125	8.92801e-11
0.584336	2.71822	1.97338	0.901024	0.203232	0.058751	1.22199e-10
0.590619	2.71582	1.97235	0.91022	0.203304	0.0593896	8.40932e-11
0.596903	2.71341	1.97131	0.919401	0.203377	0.0600285	1.15061e-10
0.603186	2.71097	1.97026	0.928566	0.203451	0.0606675	1.20116e-10
0.609469	2.70851	1.9692	0.937716	0.203525	0.0613068	8.36473e-11
0.615752	2.70604	1.96813	0.94685	0.203599	0.0619464	1.07654e-10
0.622035	2.70354	1.96704	0.955968	0.203673	0.0625861	7.04189e-11
0.628319	2.70103	1.96595	0.96507	0.203748	0.0632261	9.46123e-11
0.634602	2.6985	1.96484	0.974156	0.203824	0.0638663	1.77953e-10
0.640885	2.69595	1.96372	0.983226	0.203899	0.0645068	7.52707e-11
0.647168	2.69338	1.96258	0.992279	0.203975	0.0651475	1.27667e-10
0.653451	2.6908	1.96144	1.00132	0.204051	0.0657884	1.4671e-10
0.659734	2.68819	1.96028	1.01034	0.204127	0.0664295	1.28513e-10
0.666018	2.68557	1.95911	1.01934	0.204204	0.067071	1.184e-10
0.672301	2.68293	1.95793	1.02832	0.20428	0.0677126	1.60209e-10
0.678584	2.68027	1.95673	1.03729	0.204357	0.0683545	1.90058e-10
0.684867	2.6776	1.95553	1.04624	0.204435	0.0689967	1.8975e-10
0.69115	2.67491	1.95431	1.05518	0.204512	0.0696391	1.08772e-10
0.697434	2.6722	1.95308	1.0641	0.20459	0.0702817	1.07403e-10
0.703717	2.66947	1.95183	1.07299	0.204667	0.0709246	1.12168e-10
0.71	2.66673	1.95058	1.08188	0.204745	0.0715678	1.03166e-10
0.716283	2.66398	1.94931	1.09074	0.204823	0.0722112	1.66811e-10
0.722566	2.6612	1.94803	1.09959	0.204901	0.0728549	7.39592e-11
0.728849	2.65842	1.94674	1.10841	0.204979	0.0734989	1.22646e-10
0.735133	2.65561	1.94543	1.11722	0.205057	0.0741431	5.45907e-11
0.741416	2.65279	1.94411	1.12601	0.205135	0.0747875	8.94948e-11
0.747699	2.64996	1.94278	1.13479	0.205214	0.0754323	1.30265e-10
0.753982	2.64711	1.94144	1.14354	0.205292	0.0760773	1.61136e-10
0.760265	2.64424	1.94008	1.15227	0.20537	0.0767226	1.33097e-10
0.766549	2.64137	1.93872	1.16099	0.205448	0.0773682	2.05802e-10
0.772832	2.63847	1.93733	1.16969	0.205526	0.078014	1.24683e-10
0.779115	2.63557	1.93594	1.17837	0.205604	0.0786601	1.91232e-10
0.785398	2.63265	1.93453	1.18702	0.205682	0.0793065	1.18586e-10
0.791681	2.62971	1.93311	1.19566	0.20576	0.0799532	1.33413e-10
0.797965	2.62676	1.93168	1.20428	0.205838	0.0806002	1.02893e-10
0.804248	2.6238	1.93023	1.21288	0.205916	0.0812474	1.10981e-10
0.810531	2.62083	1.92878	1.22147	0.205993	0.0818949	7.61131e-11
0.816814	2.61784	1.9273	1.23003	0.20607	0.0825427	8.46379e-11
0.823097	2.61484	1.92582	1.23857	0.206147	0.0831908	8.71739e-11
0.82938	2.61183	1.92432	1.24709	0.206224	0.0838392	1.33072e-10
0.835664	2.60881	1.92281	1.25559	0.206301	0.0844879	1.30588e-10
0.841947	2.60577	1.92129	1.26407	0.206377	0.0851369	1.2201e-10
0.84823	2.60273	1.91975	1.27253	0.206453	0.0857862	1.00293e-10
0.854513	2.59967	1.9182	1.28097	0.206528	0.0864358	1.79962e-10
0.860796	2.5966	1.91663	1.28939	0.206604	0.0870856	1.07107e-10
0.86708	2.59352	1.91506	1.29779	0.206679	0.0877358	1.17767e-10
0.873363	2.59043	1.91347	1.30617	0.206753	0.0883863	5.29351e-11
0.879646	2.58733	1.91186	1.31453	0.206827	0.0890371	8.88812e-11
0.885929	2.58421	1.91024	1.32287	0.206901	0.0896882	1.49781e-10
0.892212	2.58109	1.90861	1.33118	0.206974	0.0903395	1.37888e-10
0.898495	2.57796	1.90697	1.33948	0.207047	0.0909912	1.77344e-10
0.904779	2.57482	1.90531	1.34775	0.207119	0.0916432	1.12713e-10
0.911062	2.57167	1.90364	1.35601	0.207191	0.0922956	1.77601e-10
0.917345	2.56851	1.90195	1.36424	0.207262	0.0929482	1.02795e-10
0.923628	2.56534	1.90025	1.37245	0.207333	0.0936011	1.50824e-10
0.929911	2.56216	1.89854	1.38063	0.207403	0.0942544	9.38167e-11
0.936195	2.55898	1.89681	1.3888	0.207472	0.0949079	9.93635e-11
0.942478	2.55579	1.89507	1.39695	0.207541	0.0955618	1.26831e-10
0.948761	2.55258	1.89332	1.40507	0.207609	0.096216	1.83564e-10
0.955044	2.54938	1.89155	1.41317	0.207676	0.0968705	1.09732e-10
0.961327	2.54616	1.88976	1.42125	0.207742	0.0975253	1.08673e-10
0.967611	2.54293	1.88797	1.42931	0.207808	0.0981805	1.33641e-10
0.973894	2.5397	1.88616	1.43734	0.207873	0.0988359	8.80845e-11
0.980177	2.53647	1.88433	1.44536	0.207937	0.0994917	1.85193e-10
0.98646	2.53322	1.88249	1.45335	0.208001	0.100148	5.14765e-11
0.992743	2.52997	1.88064	1.46131	0.208063	0.100804	8.82787e-11
0.999026	2.52672	1.87877	1.46926	0.208124	0.101461	6.50373e-11
1.00531	2.52345	1.87689	1.47718	0.208185	0.102118	1.74351e-10
1.01159	2.52019	1.87499	1.48508	0.208245	0.102775	1.01271e-10
1.01788	2.51691	1.87308	1.49296	0.208303	0.103433	1.9752e-10
1.02416	2.51364	1.87115	1.50082	0.208361	0.104091	1.43306e-10
1.03044	2.51035	1.86921	1.50865	0.208417	0.10475	8.78623e-11
1.03673	2.50707	1.86726	1.51646	0.208473	0.105408	1.27177e-10
1.04301	2.50378	1.86529	1.52425	0.208527	0.106067	1.32467e-10
1.04929	2.50048	1.8633	1.53201	0.208581	0.106727	1.13101e-10
1.05558	2.49718	1.8613	1.53975	0.208633	0.107386	1.05487e-10
1.06186	2.49388	1.85929	1.54747	0.208683	0.108046	2.03617e-10
1.06814	2.49057	1.85726	1.55516	0.208733	0.108707	9.98982e-11
1.07442	2.48726	1.85522	1.56283	0.208781	0.109367	8.09377e-11
1.08071	2.48395	1.85316	1.57048	0.208828	0.110028	1.30187e-10
1.08699	2.48064	1.85108	1.5781	0.208874	0.11069	1.44597e-10
1.09327	2.47732	1.84899	1.5857	0.208919	0.111351	1.50408e-10
1.09956	2.474	1.84689	1.59328	0.208962	0.112013	1.26357e-10
1.10584	2.47068	1.84477	1.60083	0.209003	0.112676	1.09352e-10
1.11212	2.46736	1.84263	1.60836	0.209043	0.113338	8.24224e-11
1.11841	2.46403	1.84048	1.61587	0.209082	0.114001	1.53135e-10
1.12469	2.46071	1.83832	1.62335	0.209119	0.114664	1.3372e-10
1.13097	2.45738	1.83614	1.63081	0.209154	0.115328	1.51715e-10
1.13726	2.45405	1.83394	1.63825	0.209188	0.115992	1.4564e-10
1.14354	2.45073	1.83173	1.64566	0.20922	0.116656	1.6789e-10
1.14982	2.4474	1.8295	1.65304	0.209251	0.117321	1.56313e-10
1.15611	2.44407	1.82726	1.66041	0.20928	0.117986	1.60003e-10
1.16239	2.44075	1.825	1.66775	0.209307	0.118651	1.12075e-10
1.16867	2.43742	1.82272	1.67506	0.209332	0.119316	1.15018e-10
1.17496	2.43409	1.82043	1.68235	0.209356	0.119982	1.26485e-10
1.18124	2.43077	1.81812	1.68962	0.209378	0.120649	9.89942e-11
1.18752	2.42745	1.8158	1.69686	0.209398	0.121315	7.83736e-11
1.19381	2.42412	1.81346	1.70408	0.209416	0.121982	7.95232e-11
1.20009	2.4208	1.81111	1.71127	0.209432	0.122649	1.71438e-10
1.20637	2.41749	1.80874	1.71844	0.209446	0.123316	1.38967e-10
1.21265	2.41417	1.80635	1.72559	0.209458	0.123984	4.28747e-11
1.21894	2.41086	1.80394	1.73271	0.209467	0.124652	1.5314e-10
1.22522	2.40755	1.80152	1.73981	0.209475	0.125321	1.41477e-10
1.2315	2.40424	1.79909	1.74688	0.209481	0.125989	1.16235e-10
1.23779	2.40093	1.79663	1.75393	0.209484	0.126658	1.72987e-10
1.24407	2.39763	1.79416	1.76095	0.209486	0.127328	4.12607e-11
1.25035	2.39433	1.79168	1.76795	0.209485	0.127997	9.35528e-11
1.25664	2.39104	1.78917	1.77492	0.209482	0.128667	1.44336e-10
1.26292	2.38775	1.78665	1.78187	0.209476	0.129338	7.18061e-11
1.2692	2.38447	1.7888	1.78412	0.209468	0.130008	7.23372e-11
1.27549	2.38119	1.7957	1.78156	0.209458	0.130679	1.32072e-10
1.28177	2.37791	1.80257	1.77899	0.209445	0.13135	1.44525e-10
1.28805	2.37464	1.80942	1.7764	0.20943	0.132022	1.70983e-10
1.29434	2.37137	1.81625	1.7738	0.209412	0.132693	1.13374e-10
1.30062	2.36811	1.82305	1.77118	0.209391	0.133365	1.45552e-10
1.3069	2.36486	1.82983	1.76854	0.209368	0.134038	7.61075e-11
1.31319	2.36161	1.83658	1.76588	0.209343	0.13471	6.63763e-11
1.31947	2.35837	1.84331	1.76321	0.209315	0.135383	1.21955e-10
1.32575	2.35513	1.85001	1.76052	0.209284	0.136056	1.07507e-10
1.33204	2.35191	1.85669	1.75781	0.20925	0.136729	1.36004e-10
1.33832	2.34868	1.86334	1.75508	0.209213	0.137403	4.01383e-11
1.3446	2.34547	1.86997	1.75234	0.209174	0.138077	1.4597e-10
1.35088	2.34226	1.87658	1.74958	0.209131	0.138751	7.60965e-11
1.35717	2.33906	1.88316	1.7468	0.209086	0.139426	9.52078e-11
1.36345	2.33587	1.88971	1.744	0.209038	0.1401	9.10302e-11
1.36973	2.33268	1.89624	1.74119	0.208987	0.140775	1.17916e-10
1.37602	2.32951	1.90274	1.73835	0.208932	0.141451	1.96223e-10
1.3823	2.32634	1.90922	1.7355	0.208875	0.142126	9.71503e-11
1.38858	2.32318	1.91568	1.73263	0.208815	0.142802	8.63308e-11
1.39487	2.32003	1.92211	1.72974	0.208751	0.143478	2.0055e-10
1.40115	2.31689	1.92852	1.72684	0.208684	0.144154	1.08702e-10
1.40743	2.31376	1.9349	1.72392	0.208614	0.14483	1.42433e-10
1.41372	2.31064	1.94125	1.72097	0.20854	0.145507	5.91812e-11
1.42	2.30752	1.94758	1.71801	0.208464	0.146184	1.01931e-10
1.42628	2.30442	1.95389	1.71503	0.208383	0.146861	6.97801e-11
1.43257	2.30133	1.96017	1.71203	0.2083	0.147538	1.13324e-10
1.43885	2.29824	1.96643	1.70902	0.208213	0.148216	1.11125e-10
1.44513	2.29517	1.97266	1.70598	0.208122	0.148894	7.59186e-11
1.45142	2.29211	1.97887	1.70293	0.208028	0.149571	1.938e-10
1.4577	2.28906	1.98505	1.69985	0.20793	0.150249	7.26441e-11
1.46398	2.28602	1.99121	1.69676	0.207829	0.150928	1.336e-10
1.47027	2.28299	1.99734	1.69365	0.207724	0.151606	9.60051e-11
1.47655	2.27998	2.00345	1.69052	0.207615	0.152285	8.11044e-11
1.48283	2.27697	2.00954	1.68737	0.207503	0.152964	1.02498e-10
1.48911	2.27398	2.0156	1.6842	0.207386	0.153643	1.11202e-10
1.4954	2.271	2.02163	1.68101	0.207266	0.154322	1.43686e-10
1.50168	2.26803	2.02764	1.67781	0.207142	0.155001	7.30589e-11
1.50796	2.26507	2.03363	1.67458	0.207014	0.15568	1.41599e-10
1.51425	2.26213	2.03959	1.67133	0.206883	0.15636	1.02867e-10
1.52053	2.2592	2.04553	1.66807	0.206747	0.15704	1.5632e-10
1.52681	2.25628	2.05144	1.66478	0.206607	0.157719	1.21655e-10
1.5331	2.25337	2.05733	1.66147	0.206463	0.158399	1.01958e-10
1.53938	2.25048	2.06319	1.65815	0.206314	0.159079	1.48874e-10
1.54566	2.2476	2.06903	1.6548	0.206162	0.159759	1.59575e-10
1.55195	2.24474	2.07484	1.65144	0.206006	0.16044	8.39287e-11
1.55823	2.24189	2.08063	1.64805	0.205845	0.16112	5.65753e-11
1.56451	2.23905	2.0864	1.64465	0.20568	0.1618	1.23814e-10
1.5708	2.23623	2.09214	1.64122	0.20551	0.162481	4.65037e-11
1.57708	2.23342	2.09786	1.63777	0.205337	0.163161	7.24571e-11
1.58336	2.23063	2.10355	1.63431	0.205158	0.163842	1.00786e-10
1.58965	2.22785	2.10922	1.63082	0.204976	0.164523	2.47051e-10
1.59593	2.22508	2.11486	1.62731	0.204789	0.165203	8.45912e-11
1.60221	2.22233	2.12048	1.62378	0.204597	0.165884	8.84855e-11
1.6085	2.2196	2.12608	1.62023	0.204401	0.166565	2.53393e-10
1.61478	2.21688	2.13165	1.61666	0.2042	0.167245	1.12443e-10
1.62106	2.21418	2.13719	1.61307	0.203994	0.167926	1.0866e-10
1.62734	2.21149	2.14272	1.60946	0.203784	0.168607	1.25005e-10
1.63363	2.20882	2.14822	1.60583	0.203569	0.169288	1.07454e-10
1.63991	2.20617	2.15369	1.60217	0.20335	0.169968	1.34743e-10
1.64619	2.20353	2.15914	1.5985	0.203125	0.170649	7.06472e-11
1.65248	2.20091	2.16456	1.5948	0.202896	0.17133	1.14214e-10
1.65876	2.1983	2.16996	1.59109	0.202662	0.17201	8.66246e-11
1.66504	2.19572	2.17533	1.58735	0.202423	0.172691	1.73549e-10
1.67133	2.19317	2.18067	1.58359	0.202179	0.173371	9.14292e-11
1.67761	2.19072	2.18589	1.57981	0.20193	0.174051	5.19479e-11
1.68389	2.19159	2.18778	1.576	0.201676	0.174732	1.56691e-10
1.69018	2.19673	2.18541	1.57218	0.201417	0.175412	1.45253e-10
1.69646	2.20196	2.18293	1.56833	0.201153	0.176092	1.68173e-10
1.70274	2.20719	2.18045	1.56446	0.200884	0.176771	1.35607e-10
1.70903	2.2124	2.17798	1.56057	0.200609	0.177451	1.37101e-10
1.71531	2.21759	2.17552	1.55666	0.20033	0.178131	1.00451e-10
1.72159	2.22275	2.17309	1.55273	0.200045	0.17881	1.22527e-10
1.72788	2.2279	2.17067	1.54877	0.199755	0.179489	9.62362e-11
1.73416	2.23302	2.16826	1.54479	0.19946	0.180168	1.09493e-10
1.74044	2.23811	2.16587	1.54079	0.199159	0.180847	1.57297e-10
1.74673	2.24319	2.16351	1.53677	0.198853	0.181526	9.74951e-11
1.75301	2.24824	2.16115	1.53272	0.198542	0.182204	1.74129e-10
1.75929	2.25327	2.15882	1.52866	0.198225	0.182882	1.12587e-10
1.76558	2.25827	2.15651	1.52457	0.197903	0.18356	4.78627e-11
1.77186	2.26326	2.15421	1.52045	0.197575	0.184238	9.73003e-11
1.77814	2.26822	2.15193	1.51632	0.197242	0.184915	1.07217e-10
1.78442	2.27315	2.14967	1.51216	0.196904	0.185592	1.38516e-10
1.79071	2.27807	2.14742	1.50798	0.19656	0.186269	1.75518e-10
1.79699	2.28296	2.1452	1.50378	0.19621	0.186945	1.57653e-10
1.80327	2.28783	2.14299	1.49955	0.195854	0.187621	1.01487e-10
1.80956	2.29267	2.1408	1.4953	0.195493	0.188297	1.80261e-10
1.81584	2.2975	2.13864	1.49103	0.195127	0.188972	1.44936e-10
1.82212	2.3023	2.13648	1.48673	0.194754	0.189647	6.56611e-11
1.82841	2.30708	2.13435	1.48241	0.194376	0.190321	1.10874e-10
1.83469	2.31183	2.13224	1.47807	0.193993	0.190995	8.91903e-11
1.84097	2.31656	2.13015	1.47371	0.193603	0.191669	8.81086e-11
1.84726	2.32127	2.12807	1.46932	0.193208	0.192342	1.66685e-10
1.85354	2.32596	2.12601	1.46491	0.193015	0.192807	1.3015e-10
1.85982	2.33063	2.12398	1.46047	0.193687	0.1924	1.35891e-10
1.86611	2.33527	2.12196	1.45601	0.194359	0.191987	1.20777e-10
1.87239	2.33989	2.11996	1.45153	0.19503	0.191568	1.00887e-10
1.87867	2.34449	2.11798	1.44702	0.195701	0.191144	1.46307e-10
1.88496	2.34907	2.11601	1.44249	0.196371	0.190713	1.52549e-10
1.89124	2.35362	2.11407	1.43794	0.19704	0.190277	1.09643e-10
1.89752	2.35816	2.11215	1.43336	0.197709	0.189835	2.20675e-10
1.90381	2.36267	2.11024	1.42876	0.198378	0.189386	1.33725e-10
1.91009	2.36715	2.10836	1.42414	0.199045	0.188932	1.26402e-10
1.91637	2.37162	2.10649	1.41949	0.199712	0.188472	1.03285e-10
1.92265	2.37607	2.10465	1.41482	0.200379	0.188006	9.56136e-11
1.92894	2.38049	2.10282	1.41012	0.201045	0.187533	7.10154e-11
1.93522	2.38489	2.10101	1.4054	0.20171	0.187055	1.57307e-10
1.9415	2.38927	2.09922	1.40065	0.202374	0.186571	1.12452e-10
1.94779	2.39363	2.09745	1.39588	0.203037	0.18608	1.44686e-10
1.95407	2.39796	2.0957	1.39109	0.2037	0.185584	6.2802e-11
1.96035	2.40228	2.09397	1.38627	0.204362	0.185081	2.32854e-10
1.96664	2.40657	2.09226	1.38143	0.205023	0.184573	1.40679e-10
1.97292	2.41084	2.09056	1.37656	0.205684	0.184058	1.36154e-10
1.9792	2.41509	2.08889	1.37167	0.206343	0.183537	1.86001e-10
1.98549	2.41932	2.08723	1.36676	0.207002	0.18301	1.69702e-10
1.99177	2.42353	2.0856	1.36182	0.20766	0.182477	1.50136e-10
1.99805	2.42771	2.08398	1.35685	0.208317	0.181937	9.09492e-11
2.00434	2.43188	2.08238	1.35186	0.208972	0.181392	7.3356e-11
2.01062	2.43602	2.0808	1.34685	0.209627	0.18084	1.34441e-10
2.0169	2.44014	2.07924	1.34181	0.210281	0.180282	8.95829e-11
2.02319	2.44424	2.0777	1.33675	0.210934	0.179718	2.09161e-10
2.02947	2.44832	2.07618	1.33166	0.211586	0.179148	1.05109e-10
2.03575	2.45238	2.07468	1.32655	0.212237	0.178572	1.06559e-10
2.04204	2.45642	2.0732	1.32141	0.212887	0.177989	6.15618e-11
2.04832	2.46044	2.07173	1.31625	0.213536	0.1774	2.14291e-10
2.0546	2.46443	2.07028	1.31106	0.214184	0.176806	1.34235e-10
2.06088	2.4684	2.06886	1.30585	0.21483	0.176204	1.69503e-10
2.06717	2.47236	2.06745	1.30062	0.215475	0.175597	6.60109e-11
2.07345	2.47629	2.06606	1.29536	0.21612	0.174984	1.45786e-10
2.07973	2.4802	2.06468	1.29007	0.216762	0.174364	4.80983e-11
2.08602	2.48409	2.06333	1.28476	0.217404	0.173738	1.40535e-10
2.0923	2.48796	2.062	1.27942	0.218045	0.173106	5.75503e-11
2.09858	2.49181	2.06068	1.27406	0.218684	0.172468	9.0465e-11
2.10487	2.49564	2.05938	1.26868	0.219322	0.171823	1.74553e-10
2.11115	2.49945	2.0581	1.26327	0.219958	0.171173	1.62242e-10
2.11743	2.50323	2.05684	1.25783	0.220593	0.170516	1.63429e-10
2.12372	2.507	2.05559	1.25237	0.221227	0.169853	8.25641e-11
2.13	2.51074	2.05437	1.24689	0.221859	0.169184	9.16745e-11
2.13628	2.51447	2.05316	1.24138	0.22249	0.168509	1.57175e-10
2.14257	2.51817	2.05197	1.23584	0.223119	0.167827	8.74026e-11
2.14885	2.52186	2.0508	1.23028	0.223747	0.16714	1.26709e-10
2.15513	2.52552	2.04964	1.2247	0.224374	0.166446	1.27413e-10
2.16142	2.52916	2.0485	1.21909	0.224998	0.165746	1.02777e-10
2.1677	2.53278	2.04738	1.21346	0.225622	0.165041	1.6078e-10
2.17398	2.53638	2.04628	1.2078	0.226243	0.164329	1.35043e-10
2.18027	2.53996	2.04519	1.20212	0.226863	0.163611	1.6562e-10
2.18655	2.54352	2.04413	1.19641	0.227481	0.162886	1.31999e-10
2.19283	2.54706	2.04307	1.19067	0.228098	0.162156	1.37035e-10
2.19911	2.55058	2.04204	1.18492	0.228713	0.16142	1.11088e-10
2.2054	2.55408	2.04102	1.17913	0.229326	0.160678	1.25565e-10
2.21168	2.55756	2.04002	1.17333	0.229937	0.15993	1.8041e-10
2.21796	2.56101	2.03904	1.1675	0.230547	0.159175	3.64913e-11
2.22425	2.56445	2.03807	1.16164	0.231154	0.158415	1.73465e-10
2.23053	2.56787	2.03712	1.15576	0.23176	0.157649	1.06682e-10
2.23681	2.57126	2.03618	1.14985	0.232364	0.156877	1.35928e-10
2.2431	2.57464	2.03526	1.14393	0.232966	0.156098	1.19535e-10
2.24938	2.57799	2.03436	1.13797	0.233566	0.155314	1.29644e-10
2.25566	2.58133	2.03347	1.13199	0.234164	0.154524	2.26891e-10
2.26195	2.58464	2.0326	1.12599	0.23476	0.153729	2.00498e-10
2.26823	2.58794	2.03174	1.11997	0.235353	0.152927	9.38976e-11
2.27451	2.59121	2.0309	1.11392	0.235945	0.152119	1.51394e-10
2.2808	2.59446	2.03008	1.10784	0.236535	0.151306	9.57884e-11
2.28708	2.59769	2.02927	1.10174	0.237122	0.150487	1.3756e-10
2.29336	2.60091	2.02847	1.09562	0.237708	0.149662	1.79685e-10
2.29965	2.6041	2.0277	1.08948	0.238291	0.148831	8.86786e-11
2.30593	2.60727	2.02693	1.08331	0.238871	0.147995	1.42105e-10
2.31221	2.61042	2.02618	1.07711	0.23945	0.147153	1.41798e-10
2.3185	2.61355	2.02545	1.0709	0.240026	0.146305	1.57508e-10
2.32478	2.61666	2.02472	1.06466	0.2406	0.145452	1.0496e-10
2.33106	2.61974	2.02402	1.0584	0.241172	0.144593	1.52512e-10
2.33734	2.62281	2.02333	1.05211	0.241741	0.143728	1.73094e-10
2.34363	2.62586	2.02265	1.0458	0.242307	0.142858	1.11344e-10
2.34991	2.62889	2.02198	1.03947	0.242871	0.141982	2.20011e-10
2.35619	2.63189	2.02133	1.03312	0.243433	0.141101	1.45905e-10
2.36248	2.63488	2.0207	1.02674	0.243992	0.140214	1.37153e-10
2.36876	2.63784	2.02007	1.02034	0.244549	0.139321	1.47385e-10
2.37504	2.64079	2.01946	1.01392	0.245103	0.138424	1.46182e-10
2.38133	2.64371	2.01887	1.00747	0.245654	0.13752	1.74235e-10
2.38761	2.64661	2.01828	1.00101	0.246202	0.136612	9.41222e-11
2.39389	2.64949	2.01771	0.994521	0.246748	0.135698	6.08099e-11
2.40018	2.65235	2.01715	0.988012	0.247291	0.134779	1.91438e-10
2.40646	2.65519	2.01661	0.981481	0.247832	0.133854	1.1433e-10
2.41274	2.65801	2.01607	0.974929	0.248369	0.132924	1.46549e-10
2.41903	2.66081	2.01555	0.968356	0.248904	0.131989	1.46303e-10
2.42531	2.66359	2.01504	0.961762	0.249435	0.131049	8.92315e-11
2.43159	2.66635	2.01454	0.955147	0.249964	0.130104	8.07929e-11
2.43788	2.66908	2.01406	0.948512	0.25049	0.129153	1.48937e-10
2.44416	2.6718	2.01359	0.941857	0.251013	0.128198	2.29638e-10
2.45044	2.67449	2.01312	0.935181	0.251533	0.127237	1.51508e-10
2.45673	2.67716	2.01267	0.928486	0.252049	0.126271	1.70781e-10
2.46301	2.67981	2.01223	0.921771	0.252563	0.125301	1.17971e-10
2.46929	2.68244	2.0118	0.915036	0.253074	0.124325	1.07141e-10
2.47558	2.68505	2.01139	0.908283	0.253581	0.123344	1.66225e-10
2.48186	2.68763	2.01098	0.901511	0.254085	0.122359	8.93188e-11
2.48814	2.6902	2.01058	0.89472	0.254586	0.121368	1.15353e-10
2.49442	2.69274	2.0102	0.887911	0.255084	0.120373	1.53382e-10
2.50071	2.69527	2.00982	0.881084	0.255578	0.119373	1.14243e-10
2.50699	2.69777	2.00945	0.874239	0.256069	0.118368	1.74062e-10
2.51327	2.70025	2.0091	0.867377	0.256557	0.117359	1.06384e-10
2.51956	2.70271	2.00875	0.860498	0.257041	0.116345	1.23207e-10
2.52584	2.70514	2.00842	0.853603	0.257521	0.115326	8.00954e-11
2.53212	2.70756	2.00809	0.846691	0.257999	0.114303	1.6015e-10
2.53841	2.70995	2.00777	0.839762	0.258472	0.113275	1.91843e-10
2.54469	2.71232	2.00746	0.832819	0.258943	0.112242	1.36005e-10
2.55097	2.71467	2.00716	0.82586	0.259409	0.111205	9.35248e-11
2.55726	2.71699	2.00687	0.818886	0.259872	0.110164	1.23289e-10
2.56354	2.7193	2.00659	0.811897	0.260331	0.109118	1.1751e-10
2.56982	2.72158	2.00631	0.804895	0.260787	0.108068	1.62817e-10
2.57611	2.72384	2.00605	0.797879	0.261239	0.107014	1.12489e-10
2.58239	2.72608	2.00579	0.790849	0.261687	0.105955	1.24294e-10
2.58867	2.7283	2.00554	0.783808	0.262131	0.104892	1.23633e-10
2.59496	2.73049	2.0053	0.776753	0.262572	0.103825	1.48005e-10
2.60124	2.73266	2.00507	0.769687	0.263008	0.102753	8.10485e-11
2.60752	2.73481	2.00484	0.76261	0.263441	0.101678	1.66604e-10
2.61381	2.73694	2.00462	0.755522	0.26387	0.100598	9.85099e-11
2.62009	2.73904	2.00441	0.748424	0.264295	0.0995144	1.23052e-10
2.62637	2.74112	2.00421	0.741316	0.264715	0.0984268	1.06342e-10
2.63265	2.74318	2.00401	0.734199	0.265132	0.0973352	1.18721e-10
2.63894	2.74522	2.00382	0.727074	0.265545	0.0962397	2.00128e-10
2.64522	2.74723	2.00364	0.719941	0.265953	0.0951403	1.28151e-10
2.6515	2.74922	2.00346	0.712801	0.266358	0.0940371	6.58158e-11
2.65779	2.75119	2.00329	0.705654	0.266758	0.0929301	1.23952e-10
2.66407	2.75313	2.00313	0.698502	0.267154	0.0918194	7.64075e-11
2.67035	2.75505	2.00297	0.691344	0.267546	0.090705	1.9034e-10
2.67664	2.75695	2.00282	0.684182	0.267933	0.0895869	9.08494e-11
2.68292	2.75882	2.00267	0.677017	0.268316	0.0884652	7.49847e-11
2.6892	2.76067	2.00253	0.669848	0.268695	0.0873399	6.32474e-11
2.69549	2.7625	2.00239	0.662678	0.26907	0.0862112	1.16011e-10
2.70177	2.76431	2.00226	0.655507	0.26944	0.0850789	1.39678e-10
2.70805	2.76609	2.00214	0.648335	0.269805	0.0839432	1.04302e-10
2.71434	2.76784	2.00202	0.641164	0.270167	0.0828042	1.17228e-10
2.72062	2.76958	2.0019	0.633995	0.270523	0.0816617	1.05206e-10
2.7269	2.77129	2.0018	0.626829	0.270875	0.080516	1.93227e-10
2.73319	2.77297	2.00169	0.619666	0.271223	0.0793671	9.35456e-11
2.73947	2.77463	2.00159	0.612508	0.271566	0.0782149	1.34566e-10
2.74575	2.77627	2.00149	0.605356	0.271904	0.0770596	8.88121e-11
2.75204	2.77788	2.0014	0.598211	0.272238	0.0759011	1.04594e-10
2.75832	2.77947	2.00132	0.591075	0.272567	0.0747396	7.03737e-11
2.7646	2.78104	2.00123	0.583948	0.272891	0.0735751	1.57618e-10
2.77088	2.78258	2.00115	0.576832	0.273211	0.0724076	1.65703e-10
2.77717	2.7841	2.00108	0.569729	0.273526	0.0712372	1.26354e-10
2.78345	2.78559	2.00101	0.562639	0.273836	0.0700638	1.79055e-10
2.78973	2.78706	2.00094	0.555564	0.274141	0.0688877	1.51689e-10
2.79602	2.7885	2.00087	0.548507	0.274441	0.0677088	2.27706e-10
2.8023	2.78992	2.00081	0.541468	0.274737	0.0665271	7.41422e-11
2.80858	2.79131	2.00075	0.534449	0.275027	0.0653427	1.19951e-10
2.81487	2.79268	2.0007	0.527452	0.275313	0.0641557	1.13908e-10
2.82115	2.79403	2.00065	0.520479	0.275594	0.0629661	1.08772e-10
2.82743	2.79535	2.0006	0.513532	0.275869	0.0617739	1.12864e-10
2.83372	2.79664	2.00055	0.506612	0.27614	0.0605792	2.02425e-10
2.84	2.79791	2.00051	0.499723	0.276406	0.0593821	1.06828e-10
2.84628	2.79916	2.00047	0.492866	0.276666	0.0581826	1.50334e-10
2.85257	2.80038	2.00043	0.486044	0.276922	0.0569807	1.87367e-10
2.85885	2.80157	2.00039	0.479259	0.277172	0.0557765	1.93336e-10
2.86513	2.80274	2.00036	0.472513	0.277417	0.0545701	8.49512e-11
2.87142	2.80388	2.00033	0.46581	0.277657	0.0533614	9.89258e-11
2.8777	2.805	2.0003	0.459152	0.277892	0.0521506	1.2008e-10
2.88398	2.80609	2.00027	0.452542	0.278122	0.0509376	8.07751e-11
2.89027	2.80716	2.00025	0.445984	0.278346	0.0497226	1.22267e-10
2.89655	2.8082	2.00022	0.43948	0.278565	0.0485056	7.91178e-11
2.90283	2.80922	2.0002	0.433034	0.278779	0.0472866	5.82629e-11
2.90911	2.81021	2.00018	0.42665	0.278988	0.0460657	4.51183e-11
2.9154	2.81118	2.00016	0.420331	0.279191	0.0448429	1.54202e-10
2.92168	2.81212	2.00014	0.414081	0.279389	0.0436183	9.155e-11
2.92796	2.81303	2.00013	0.407905	0.279582	0.0423919	2.01654e-10
2.93425	2.81392	2.00011	0.401806	0.279769	0.0411638	1.92703e-10
2.94053	2.81478	2.0001	0.395789	0.279951	0.039934	1.48631e-10
2.94681	2.81561	2.00009	0.38986	0.280128	0.0387026	7.17468e-11
2.9531	2.81642	2.00008	0.384022	0.280299	0.0374697	1.93131e-10
2.95938	2.81721	2.00007	0.378281	0.280464	0.0362352	1.38958e-10
2.96566	2.81796	2.00006	0.372643	0.280624	0.0349993	1.40027e-10
2.97195	2.8187	2.00005	0.367112	0.280779	0.0337619	7.97537e-11
2.97823	2.8194	2.00004	0.361695	0.280928	0.0325231	1.60102e-10
2.98451	2.82008	2.00004	0.356398	0.281072	0.0312831	8.95098e-11
2.9908	2.82073	2.00003	0.351226	0.28121	0.0300417	1.33996e-10
2.99708	2.82136	2.00003	0.346187	0.281343	0.0287992	9.24264e-11
3.00336	2.82196	2.00002	0.341287	0.28147	0.0275554	1.74896e-10
3.00965	2.82253	2.00002	0.336533	0.281591	0.0263106	1.92316e-10
3.01593	2.82308	2.00002	0.331931	0.281707	0.0250647	7.91723e-11
3.02221	2.8236	2.00001	0.32749	0.281818	0.0238177	9.4506e-11
3.0285	2.82409	2.00001	0.323215	0.281922	0.0225698	1.50459e-10
3.03478	2.82456	2.00001	0.319115	0.282022	0.021321	1.63346e-10
3.04106	2.825	2.00001	0.315198	0.282115	0.0200713	7.28938e-11
3.04734	2.82542	2	0.311469	0.282203	0.0188208	1.01022e-10
3.05363	2.8258	2	0.307938	0.282285	0.0175696	1.86059e-10
3.05991	2.82616	2	0.304611	0.282362	0.0163176	1.0191e-10
3.06619	2.8265	2	0.301496	0.282433	0.0150649	8.4429e-11
3.07248	2.82681	2	0.298599	0.282498	0.0138117	9.9009e-11
3.07876	2.82709	2	0.295928	0.282558	0.0125579	1.19673e-10
3.08504	2.82734	2	0.293489	0.282612	0.0113035	9.72305e-11
3.09133	2.82757	2	0.291289	0.282661	0.0100487	1.85588e-10
3.09761	2.82777	2	0.289333	0.282703	0.00879354	1.51674e-10
3.10389	2.82794	2	0.287626	0.28274	0.00753798	1.48437e-10
3.11018	2.82809	2	0.286173	0.282772	0.00628212	8.69523e-11
3.11646	2.82821	2	0.284979	0.282797	0.005026	1.22179e-10
3.12274	2.82831	2	0.284046	0.282817	0.00376968	7.11598e-11
3.12903	2.82837	2	0.283378	0.282831	0.00251321	1.63971e-10
3.13531	2.82841	2	0.282977	0.28284	0.00125663	1.6832e-10

## Sheet: Fig S11 D
Step	fold	Mode 1	Mode 2	Mode 3	Mode 4	Mode 5	Mode 6	Mode 7	Mode 8	Mode 9	Mode 10	Mode 11	Mode 12	Mode 13	Mode 14	Mode 15
0	0	1.88326e-05	3.18178e-05	4.00768e-05	0.000105319	0.000166868	0.000266978	3579.97	4300.49	11947.5	5.19845e+09	3.88907e+10	3.93832e+10	4.42094e+10	4.56874e+10	5.90187e+10
1	0.125597	1.27541e-05	5.59089e-05	0.000156918	0.00211887	0.0115128	0.0147264	11911.9	2.0157e+06	2.02189e+08	6.00399e+09	3.8199e+10	3.94718e+10	4.44627e+10	5.08668e+10	5.73096e+10
2	0.250799	9.86324e-06	5.39288e-05	0.000204598	0.00126531	0.00641091	0.00871119	12589.6	7.58981e+06	8.59063e+08	6.91304e+09	3.6593e+10	4.02815e+10	4.475e+10	5.59108e+10	5.73393e+10
3	0.375213	1.66659e-05	5.59069e-05	7.30978e-05	0.000994922	0.00440568	0.00633493	13161.3	1.621e+07	2.03224e+09	7.90914e+09	3.50876e+10	4.13482e+10	4.50493e+10	5.57567e+10	6.43828e+10
4	0.498456	2.97347e-05	8.19442e-05	8.19442e-05	0.000944177	0.00322888	0.00490708	13578.6	2.75575e+07	3.7494e+09	8.95708e+09	3.42779e+10	4.26699e+10	4.53288e+10	5.62559e+10	7.07382e+10
5	0.620158	7.16277e-05	0.000116331	0.000121558	0.000897257	0.00259363	0.00424937	13810	4.14708e+07	5.97695e+09	1.00065e+10	3.44695e+10	4.42259e+10	4.55506e+10	5.77005e+10	7.04282e+10
6	0.739969	3.48086e-05	5.79031e-05	6.18863e-05	0.000817444	0.00205216	0.00351245	13848.2	5.79157e+07	8.54812e+09	1.1048e+10	3.55286e+10	4.56281e+10	4.60213e+10	6.03871e+10	7.02651e+10
7	0.857565	3.74874e-05	0.000124716	0.000149167	0.000834252	0.00168814	0.00330848	13710.5	7.6963e+07	1.06858e+10	1.25938e+10	3.6971e+10	4.56238e+10	4.78971e+10	6.46231e+10	7.04687e+10
8	0.972654	2.20142e-05	8.94541e-05	0.000162666	0.000766999	0.00141088	0.00290588	13431.6	9.87713e+07	1.13996e+10	1.53168e+10	3.82836e+10	4.54422e+10	4.98318e+10	6.97779e+10	7.16129e+10
9	1.08499	4.57179e-05	5.92984e-05	9.58403e-05	0.00100649	0.0011686	0.00260909	13052.9	1.23574e+08	1.14056e+10	1.81993e+10	3.92115e+10	4.51101e+10	5.16321e+10	7.12579e+10	7.73367e+10
10	1.19436	3.02826e-05	7.0598e-05	7.48847e-05	0.000913645	0.00105525	0.00255601	12614	1.51669e+08	1.09522e+10	2.07874e+10	3.97445e+10	4.46474e+10	5.30518e+10	7.17541e+10	7.24728e+10
11	1.30062	3.07219e-05	3.93865e-05	3.93865e-05	0.000703764	0.000999223	0.00242959	12147	1.8341e+08	1.01368e+10	2.29275e+10	3.99633e+10	4.40749e+10	5.38591e+10	6.38493e+10	7.29218e+10
12	1.40366	5.0191e-06	0.000102741	0.000177754	0.000556195	0.00115729	0.00212556	11674.5	2.19194e+08	9.0728e+09	2.45919e+10	3.99494e+10	4.34134e+10	5.39597e+10	5.65053e+10	7.35009e+10
13	1.50344	3.35966e-05	8.79433e-05	0.000102424	0.000377724	0.00134011	0.00227628	11210.3	2.59462e+08	7.88339e+09	2.58283e+10	3.97608e+10	4.26887e+10	5.01804e+10	5.34248e+10	7.38682e+10
14	1.59998	6.58954e-05	7.62626e-05	0.000174509	0.000231793	0.00133867	0.00213309	10761.8	3.04686e+08	6.67901e+09	2.67174e+10	3.94283e+10	4.19334e+10	4.48428e+10	5.24114e+10	7.41147e+10
15	1.69332	2.15158e-05	2.36107e-05	8.92477e-05	9.03091e-05	0.00131113	0.00227079	10331.6	3.55373e+08	5.54173e+09	2.73441e+10	3.88851e+10	4.0472e+10	4.11892e+10	5.10884e+10	7.43412e+10

## Sheet: Fig S21
Strain	Stress Mpa		Strain	Stress Mpa		Strain	Stress Mpa		Strian	Stress Mpa		Strain	Stress Mpa		Young's Modulus (Gpa)			area (m^2)
0	0.0638869		0	0.156187		0	0.168795		0	0.110926		0	0.107475		s1	3.61598		8.0645e-05
-2.81179e-05	0.316529		7.49566e-06	0.36081		8.53419e-05	0.420686		6.0323e-05	0.283003		3.20033e-05	0.304944		s2	3.01432
8.43507e-05	0.502634		9.74435e-05	0.528103		0.00013815	0.609282		9.37327e-05	0.477831		0.00012658	0.527354		s3	3.2466
0.000163459	0.675472		0.000225338	0.713881		0.000198031	0.867624		0.0001638	0.648483		0.000204439	0.76583		s4	2.79232
0.000194913	0.928393		0.000321376	0.924177		0.000268285	1.00919		0.000269134	0.818864		0.00026749	0.926115		s5	3.14135
0.000275928	1.18286		0.000291393	1.10439		0.000336181	1.27185		0.000290479	1.00672		0.000347737	1.13214
0.000335498	1.31646		0.000412729	1.30572		0.000387103	1.41066		0.000364258	1.18601		0.000447091	1.32623		average	3.16211
0.000417465	1.5942		0.000459109	1.50752		0.000422937	1.65492		0.000502537	1.41217		0.000481483	1.53189
0.000525168	1.77796		0.000592625	1.64569		0.000523367	1.85075		0.000477944	1.5488		0.000513963	1.75059
0.000517065	2.01417		0.000613238	1.86256		0.000569575	2.03877		0.000540123	1.68563		0.000611406	1.92188
0.000609042	2.25888		0.000614175	2.01736		0.0006436	2.2477		0.000605086	1.88695		0.000624303	2.11976
0.00067147	2.42606		0.000719114	2.24653		0.000727056	2.41436		0.000647313	2.0544		0.000748973	2.30515
0.000681002	2.64961		0.000795944	2.45031		0.000781279	2.64577		0.000757286	2.25071		0.000762825	2.49825
0.00081968	2.85973		0.000838576	2.60246		0.000854362	2.82329		0.000804152	2.41239		0.000841639	2.70563
0.000854469	3.10888		0.00089573	2.77343		0.000927916	3.02707		0.000886285	2.58744		0.000903257	2.90275
0.000905938	3.34229		0.00104611	2.93106		0.000990155	3.25021		0.00101064	2.76685		0.000988759	3.10475
0.000991719	3.49806		0.00109437	3.15218		0.0010887	3.42238		0.000976769	2.93348		0.0010733	3.30479
0.00102841	3.72441		0.00107891	3.39271		0.00111793	3.64261		0.00110623	3.11841		0.001144	3.48074
0.0011323	3.93478		0.00120399	3.51471		0.00122166	3.85451		0.00108489	3.2996		0.0011975	3.69933
0.00114803	4.15125		0.00122788	3.70123		0.00124807	4.05197		0.00124497	3.47636		0.00123237	3.8713
0.00119759	4.39289		0.00135203	3.88947		0.00138386	4.23932		0.00130762	3.63547		0.00130449	4.07972
0.00130101	4.58368		0.00144057	4.07442		0.00142488	4.40084		0.00131133	3.81684		0.00141292	4.28992
0.00135343	4.79133		0.00148273	4.28638		0.00147533	4.6203		0.00142594	3.9918		0.00146451	4.49126
0.00141824	4.99916		0.00151272	4.43919		0.00153898	4.82697		0.00141017	4.12719		0.00160494	4.6708
0.00153356	5.20287		0.00158767	4.61503		0.00160829	5.01028		0.00153685	4.32833		0.00163647	4.84261
0.00155692	5.41912		0.00169308	4.79523		0.00165262	5.22232		0.00154705	4.49822		0.00167181	5.05132
0.00160505	5.61264		0.00169027	4.98429		0.00178794	5.39471		0.00164543	4.65576		0.00172627	5.21786
0.00170417	5.81438		0.00181442	5.16678		0.00175729	5.62053		0.001709	4.84712		0.00183613	5.4172
0.00172419	6.01983		0.0018964	5.32665		0.00185112	5.81204		0.0016626	4.99652		0.00183422	5.63788
0.00184285	6.22822		0.00194465	5.50658		0.00195532	5.98483		0.001838	5.17135		0.00195937	5.80926
0.00187573	6.44091		0.00202289	5.69848		0.0020086	6.15203		0.00192941	5.31111		0.00199806	5.99758
0.0019577	6.62234		0.00210347	5.87928		0.00204726	6.34197		0.00195864	5.50729		0.0020592	6.16273
0.00199202	6.85378		0.00219997	6.04902		0.00208781	6.56512		0.00193591	5.66053		0.00216046	6.35775
0.00209257	7.03343		0.00219951	6.24023		0.00215005	6.75734		0.00200504	5.80804		0.00219676	6.5548
0.00214165	7.27204		0.00227868	6.38513		0.00223775	6.91004		0.00206305	6.00216		0.00233815	6.70749
0.00217644	7.47464		0.00236581	6.57354		0.00226085	7.12985		0.00215214	6.13525		0.00236872	6.91486
0.00225507	7.6319		0.00239205	6.77711		0.0024023	7.2862		0.00222174	6.29506		0.00239213	7.0955
0.00230273	7.85033		0.00248106	6.94367		0.00244757	7.49211		0.00227696	6.47424		0.00244276	7.26788
0.00238851	8.02362		0.00255133	7.08357		0.002457	7.68267		0.00235956	6.62378		0.00254116	7.46177
0.00242807	8.22256		0.00255367	7.25817		0.0025447	7.84302		0.00238926	6.77052		0.00260325	7.60317
0.00247858	8.43249		0.00263519	7.44233		0.00262485	8.05571		0.00243148	6.92907		0.00271741	7.79876
0.00258295	8.58074		0.00269188	7.61845		0.00268096	8.19398		0.00252104	7.08157		0.00271789	7.97758
0.0026916	8.795		0.00274435	7.80102		0.0026786	8.38394		0.00255213	7.26399		0.0027327	8.14678
0.0027283	8.99493		0.00280712	7.93933		0.00276489	8.57458		0.00258971	7.39809		0.00284543	8.33732
0.00275642	9.20388		0.00289847	8.10471		0.0028606	8.75226		0.0026867	7.54054		0.0028994	8.48628
0.00281884	9.38729		0.00289051	8.29621		0.00290115	8.96709		0.00277764	7.7196		0.00296341	8.67032
0.00288937	9.5431		0.0029739	8.44434		0.00298838	9.11652		0.00280827	7.84416		0.00301213	8.87058
0.0029661	9.75882		0.00305916	8.63839		0.00303364	9.30073		0.00284075	8.03239		0.00307566	9.03147
0.0030738	9.89797		0.00308446	8.75291		0.00313407	9.49584		0.00293402	8.16336		0.00313155	9.22004
0.00310954	10.1043		0.00316972	8.94951		0.00314728	9.64843		0.00302822	8.31212		0.00321275	9.36686
0.00314672	10.3173		0.00325827	9.07967		0.00320056	9.86274		0.00307926	8.47486		0.00326768	9.55941
0.00317626	10.4592		0.00328403	9.28251		0.00323875	9.97706		0.0031187	8.6147		0.00336082	9.72026
0.00327443	10.6674		0.00335805	9.46187		0.00333116	10.1818		0.00319805	8.76082		0.00340334	9.89579
0.00338595	10.808		0.00347142	9.56703		0.00335662	10.382		0.00329967	8.91382		0.003432	10.0821
0.00345743	11.0329		0.00348688	9.73866		0.0035075	10.5056		0.00334329	9.04087		0.00346782	10.2314
0.0034784	11.2005		0.00360916	9.8747		0.00353344	10.6969		0.00339387	9.1946		0.00349266	10.3993
0.00354131	11.321		0.00360962	10.0546		0.00360275	10.8289		0.00350198	9.3363		0.00360204	10.5383
0.00358849	11.5176		0.00373424	10.2289		0.00363764	11.015		0.00360732	9.47652		0.00367656	10.7049
0.00363852	11.6892		0.00376375	10.3195		0.00366404	11.1928		0.00362217	9.62876		0.00370999	10.8889
0.00369142	11.8783		0.00381763	10.5106		0.0037607	11.3323		0.00371776	9.77862		0.00376588	11.0439
0.00375909	12.0277		0.00385136	10.6358		0.00383614	11.5052		0.00375998	9.9139		0.00381938	11.1855
0.00378959	12.1538		0.00393475	10.7973		0.00389319	11.6605		0.0038036	10.0331		0.00390966	11.3409
0.00386203	12.3368		0.00400924	10.9416		0.0039427	11.8133		0.00393353	10.1692		0.00396984	11.4929
0.00394114	12.4971		0.00409778	11.0596		0.00401154	11.9816		0.00397436	10.3278		0.00401283	11.6677
0.0040193	12.6761		0.00415587	11.2184		0.00408132	12.1385		0.00407459	10.4571		0.00409021	11.8033
0.00404646	12.8374		0.00428189	11.3663		0.00418222	12.3036		0.00410475	10.5996		0.0041246	11.9608
0.00407601	12.9442		0.00435825	11.5296		0.00425201	12.4134		0.00420591	10.7126		0.00424832	12.0977
0.00414225	13.175		0.00435591	11.675		0.00433122	12.5989		0.00428108	10.8762		0.00424306	12.2399
0.00422707	13.3272		0.00443321	11.7738		0.00438167	12.7449		0.00436321	10.9826		0.00435675	12.407
0.00427997	13.4465		0.00453112	11.9323		0.00442552	12.9052		0.00443978	11.1089		0.0044155	12.5198
0.0043586	13.6188		0.0046206	12.0362		0.00454198	13.0659		0.00447226	11.2302		0.00444559	12.6956
0.00437719	13.7134		0.00469556	12.1921		0.00456886	13.1606		0.00458919	11.3552		0.00453874	12.8317
0.00443056	13.853		0.00475224	12.3238		0.00463534	13.2745		0.00467457	11.4965		0.00461516	12.9749
0.00455161	14.0027		0.00485062	12.4188		0.00477113	13.4606		0.00473397	11.6094		0.00467009	13.1242
0.00463596	14.1673		0.0049401	12.5642		0.00480696	13.6206		0.00475763	11.7476		0.00473028	13.2379
0.00464073	14.317		0.00503192	12.6919		0.00487345	13.7668		0.0048574	11.888		0.0047919	13.3775
0.00473127	14.394		0.00504317	12.8467		0.00498519	13.899		0.00499846	11.9805		0.00489459	13.5045
0.0047713	14.6893		0.00513499	12.9783		0.00507242	14.0378		0.00502305	12.1238		0.00493615	13.6619
0.00481134	14.6742		0.0052329	13.0516		0.00511674	14.1743		0.00513163	12.2075		0.00505939	13.7954
0.00489664	14.8508		0.00532519	13.195		0.00519925	14.2806		0.00520217	12.3447		0.00510906	13.9264
0.0049319	15.0653		0.00535986	13.3636		0.00529497	14.4548		0.00526017	12.4663		0.00525475	14.069
0.00501816	15.0623		0.00545918	13.4478		0.00537701	14.5413		0.00528476	12.5783		0.00529153	14.1854
0.00508297	15.2305		0.00557208	13.5758		0.00541143	14.7093		0.00541005	12.6994		0.00538324	14.3204
0.00517924	15.3916		0.00564329	13.6562		0.00553779	14.81		0.00549682	12.829		0.00547495	14.4396
0.00524596	15.4719		0.0056728	13.7813		0.00558353	14.9398		0.00554415	12.9394		0.00548307	14.5517
0.00529361	15.6069		0.00577868	13.8629		0.00570942	15.0778		0.00560215	13.054		0.00556762	14.6788
0.00535795	15.7479		0.00585317	14.0005		0.00575421	15.167		0.00573301	13.1606		0.00560488	14.8135
0.00544087	15.8514		0.00595717	14.1501		0.00582918	15.2875		0.00579055	13.2573		0.00576298	14.9444
0.0055338	15.9251		0.00599886	14.2607		0.00591358	15.437		0.00586154	13.3452		0.00581982	15.0609
0.00559003	16.0548		0.00614128	14.3142		0.0060126	15.5468		0.00592743	13.4335		0.0058781	15.1681
0.00565151	16.1961		0.00618579	14.4102		0.00609039	15.6755		0.0060091	13.5753		0.00597602	15.2888
0.0057492	16.2933		0.00632539	14.5411		0.00616866	15.7629		0.0060801	13.6954		0.00603764	15.3961
0.0057697	16.4424		0.00638911	14.6469		0.00626721	15.8804		0.0061497	13.8065		0.00615371	15.4923
0.00583451	16.5128		0.00646125	14.712		0.00635066	16.0221		0.00624019	13.8923		0.00622584	15.634
0.00594412	16.5974		0.00658493	14.8276		0.0063964	16.1172		0.00634274	13.9788		0.00633618	15.7273
0.00600226	16.7224		0.00661772	14.8885		0.00650909	16.251		0.00639192	14.1164		0.00642216	15.8839
0.00605182	16.8662		0.00669502	15.0405		0.00654586	16.3293		0.00642951	14.177		0.00649763	15.9552
0.00615428	16.9403		0.00680746	15.1314		0.00667317	16.4467		0.00648844	14.2893		0.00661943	16.0594
0.00619478	17.0401		0.00688429	15.1849		0.00667128	16.5983		0.00658728	14.3833		0.00663233	16.1965
0.00631107	17.1115		0.00696299	15.2915		0.00682358	16.6549		0.00664064	14.4776		0.00678757	16.2611
0.0063897	17.22		0.00706653	15.3414		0.00689572	16.7994		0.00672927	14.565		0.00684011	16.3587
0.00647595	17.3051		0.00711993	15.5228		0.00695419	16.8806		0.00684527	14.6662		0.00695952	16.4261
0.00655745	17.4111		0.00723658	15.5419		0.00704613	16.9888		0.00684527	14.7433		0.00697959	16.5692
0.00659271	17.4789		0.00725954	15.6234		0.00714184	17.096		0.00691209	14.8508		0.00709375	16.6629
0.00666801	17.5578		0.0073954	15.7035		0.007222	17.1623		0.00700211	14.9141		0.00718164	16.7614
0.00677571	17.6627		0.00742023	15.7819		0.00730263	17.3093		0.00707357	15.0043		0.0072786	16.8778
0.00685958	17.7745		0.00757342	15.9478		0.0074139	17.3655		0.00718076	15.1061		0.00735742	16.9561
0.00694822	17.8252		0.00764135	15.9549		0.0074917	17.4804		0.00724758	15.2122		0.00746059	17.0676
0.0070016	17.9038		0.00769569	16.0317		0.00757751	17.585		0.00731811	15.2772		0.00753749	17.146
0.0071155	18.0445		0.00781094	16.205		0.00770199	17.6575		0.00741649	15.3689		0.00758144	17.2182
0.00713218	18.0751		0.00787934	16.2094		0.00775763	17.7125		0.00748609	15.4611		0.00767076	17.3128
0.00724083	18.1397		0.00794164	16.3288		0.00786088	17.8283		0.00756451	15.5424		0.00773668	17.3973
0.00737236	18.2512		0.00806392	16.3013		0.00795707	17.9088		0.007642	15.6422		0.0078389	17.4824
0.00745338	18.2769		0.00815667	16.3713		0.00803817	18.0035		0.00771392	15.7042		0.00800035	17.5712
0.00749245	18.3464		0.00826677	16.4583		0.008074	18.0499		0.00776033	15.7689		0.0080548	17.636
0.00759968	18.4317		0.00836936	16.5186		0.00814049	18.179		0.00789025	15.8573		0.00810639	17.7259
0.00765115	18.4949		0.00842418	16.6682		0.00829844	18.1933		0.00795893	15.9382		0.00821052	17.805
0.00775409	18.6009		0.00846821	16.6603		0.00835502	18.3005		0.00805684	16.0154		0.0082516	17.8711
0.00782128	18.6097		0.00858112	16.699		0.00849223	18.3816		0.00813247	16.0892		0.00832659	17.9754
0.00798665	18.6426		0.00868465	16.7579		0.00856908	18.438		0.00823131	16.1368		0.00849186	18.029
0.00802143	18.7585		0.0088191	16.8255		0.00863273	18.5281		0.00829767	16.209		0.00851861	18.0921
			0.00886408	16.969		0.00872373	18.5536		0.00837701	16.3028		0.0086237	18.1665
			0.00896527	16.9461		0.00888074	18.6702		0.00847075	16.389		0.00869821	18.2384
			0.00908098	16.9863		0.00895524	18.7037		0.00858397	16.4302		0.00883864	18.3071
			0.00921871	17.0411		0.00904341	18.7494		0.00866146	16.5037		0.00893274	18.3708
			0.00932037	17.095		0.00915327	18.8664		0.00876122	16.5878		0.00901586	18.4213
			0.00939814	17.2291		0.0092405	18.88		0.00886424	16.6567		0.00915581	18.4937
			0.00947497	17.2785		0.00932348	18.9306		0.00890229	16.7057		0.00922173	18.5456
			0.00958975	17.2524		0.00940458	19.0154		0.00898813	16.7566		0.00936025	18.6208
			0.00970593	17.2849		0.00955924	18.9517		0.00911063	16.8406		0.00946438	18.658
			0.00981274	17.3285					0.00920065	16.919		0.00954272	18.7378
			0.00992986	17.4616					0.00930506	16.9639		0.00964398	18.7798
			0.0100498	17.4333					0.00940111	17.0373		0.00976769	18.8426
			0.0101294	17.4559					0.00947582	17.1047		0.00991004	18.9141
			0.0102606	17.4936					0.00957048	17.1487		0.00994682	18.9363
									0.00967489	17.2028
